# Supplementary material for: Evaluation of Disease Severity and Global Transcriptome Response Induced by Citrus bark cracking viroid, Hop latent viroid, and Their Co-Infection in Hop (Humulus lupulus L.)
Source: Int J Mol Sci. 2019 Jun 28;20(13):3154. doi: 10.3390/ijms20133154 (PMC6651264; doi:10.3390/ijms20133154)
Supplement: Supplementary file 1 [file ijms-20-03154-s001.zip]

Archive with 20 entries (19 files):
- ijms-525108 supplementary final/
- ijms-525108 supplementary final/Figure 1.tif
- ijms-525108 supplementary final/Figure S10.tif
- ijms-525108 supplementary final/Figure S2.tif
- ijms-525108 supplementary final/Figure S3.tif
- ijms-525108 supplementary final/Figure S4.tif
- ijms-525108 supplementary final/Figure S5.tif
- ijms-525108 supplementary final/Figure S6.tif
- ijms-525108 supplementary final/Figure S7.tif
- ijms-525108 supplementary final/Figure S8.tif
- ijms-525108 supplementary final/Figure S9.tif
- ijms-525108 supplementary final/Table and Figure titles.docx
- ijms-525108 supplementary final/Table S1.doc
- ijms-525108 supplementary final/Table S2.docx
- ijms-525108 supplementary final/Table S3.docx
- ijms-525108 supplementary final/Table S4.xlsx
- ijms-525108 supplementary final/Table S5.xlsx
- ijms-525108 supplementary final/Table S6.xlsx
- ijms-525108 supplementary final/Table S7.doc
- ijms-525108 supplementary final/Table S8.doc
