# Supplementary material for: Evaluation of Disease Severity and Global Transcriptome Response Induced by Citrus bark cracking viroid, Hop latent viroid, and Their Co-Infection in Hop (Humulus lupulus L.)
Source: Int J Mol Sci. 2019 Jun 28;20(13):3154. doi: 10.3390/ijms20133154 (PMC6651264; doi:10.3390/ijms20133154)
Supplement: Supplementary file 1 [file ijms-20-03154-s001.zip › ijms-525108 supplementary final/Table S4.xlsx]

## Sheet: Up-Regulated
Table S4: The unigenes differentially expressed between the mock-inoculated and CBCVd-infected hop.
				Control (RPKM)		CBCVd (RPKM)
Feature ID	P-Value	Fold Change	Annotations	Average		Average
HL.SW.v1.0.G000017	0.00126355	3.25103	phenylalanine ammonia lyase	4.06898		13.1474
HL.SW.v1.0.G000035	0.011969	23.177	NA	0		1.21068
HL.SW.v1.0.G000071	3.99273e-05	4.94859	u-box domain-containing protein 43-like	1.5568		7.88812
HL.SW.v1.0.G000128	0.0169024	2.64645	g-type lectin s-receptor-like serine threonine-protein kinase rks1	1.55926		4.17831
HL.SW.v1.0.G000254	0.000814454	5.35816	5 -nucleotidase sure	3.3443		17.7878
HL.SW.v1.0.G000255	3.23555e-05	5.51752	5 -nucleotidase sure	1.4221		7.98821
HL.SW.v1.0.G000278	6.57222e-06	36.6397	inhibitor of trypsin and hageman	4.61518		162.515
HL.SW.v1.0.G000285	0.00853215	2.67782	NA	2.24499		5.99042
HL.SW.v1.0.G000297	0.00564244	8.3101	peroxidase 44	13.9985		110.282
HL.SW.v1.0.G000317	0.00367178	2.51648	f-box fbd lrr-repeat protein	6.09725		15.3087
HL.SW.v1.0.G000318	0.000183674	18.3581	lignin-forming anionic peroxidase	0.515815		9.93223
HL.SW.v1.0.G000358	0.00294509	64.3211	serine protease inhibitor	0		3.12121
HL.SW.v1.0.G000359	3.75192e-05	33.2852	inhibitor of trypsin and hageman factor	1.92616		65.8134
HL.SW.v1.0.G000374	1.82557e-06	4.23445	40s ribosomal protein s5	28.864		122.345
HL.SW.v1.0.G000452	0.0175853	3.99056	zinc induced facilitator-like 1 isoform 3	0.443722		1.90515
HL.SW.v1.0.G000493	8.47821e-05	2.70094	probable receptor-like protein kinase at5g47070	17.3127		46.4403
HL.SW.v1.0.G000499	2.69226e-05	3.36426	exocyst complex component exo84b-like	9.56317		31.6419
HL.SW.v1.0.G000505	0.00143638	4.00694	NA	4.06244		16.1264
HL.SW.v1.0.G000559	0.00698256	2.98356	superoxide dismutase 1 copper chaperone	15.0561		44.2123
HL.SW.v1.0.G000592	0.00105981	3.6038	NA	1.42594		5.18301
HL.SW.v1.0.G000668	0.000169363	2.84904	proliferation-associated protein 2g4	45.6032		128.862
HL.SW.v1.0.G000696	0.00264525	3.01334	NA	6.01837		17.8949
HL.SW.v1.0.G000755	8.34008e-06	4.15883	pyruvate dehydrogenase (acetyl-transferring) mitochondrial	5.34636		21.9143
HL.SW.v1.0.G000774	5.12463e-05	3.8393	70 kda peptidyl-prolyl isomerase-like	5.95757		23.3401
HL.SW.v1.0.G000821	0.00406601	2.76935	zinc finger bed domain-containing protein ricesleeper 2-like	3.33084		9.20367
HL.SW.v1.0.G000878	0.000905982	4.58454	nac domain-containing protein 100-like	5.36959		24.1241
HL.SW.v1.0.G000932	0.0102141	5.08061	cytochrome family subfamily polypeptide 8	0.630262		3.32876
HL.SW.v1.0.G000984	2.15878e-05	4.64328	NA	3.30166		15.4521
HL.SW.v1.0.G001001	0.0318228	5.16182	udp-glycosyltransferase 75d1	0.43874		2.37164
HL.SW.v1.0.G001051	0.00290143	2.6596	NA	3.71585		9.87411
HL.SW.v1.0.G001141	3.51103e-05	5.41407	NA	1.12614		6.32027
HL.SW.v1.0.G001142	0.00192433	2.52103	zinc finger ccch domain-containing protein 56	5.28921		13.3628
HL.SW.v1.0.G001164	0.00753949	3.34063	protein srg1-like	4.35809		14.85
HL.SW.v1.0.G001189	9.90662e-05	6.23496	NA	4.44721		26.7661
HL.SW.v1.0.G001203	0.0123475	2.65702	NA	1.79335		4.755
HL.SW.v1.0.G001213	0.000130849	45.6465	NA	0		2.42459
HL.SW.v1.0.G001232	0.00358109	2.56874	zinc finger protein nutcracker-like	6.51657		16.5601
HL.SW.v1.0.G001249	0.000144894	2.83168	vesicle-associated membrane protein 727	8.31688		23.5242
HL.SW.v1.0.G001272	0.0011479	3.14601	NA	3.16807		9.91023
HL.SW.v1.0.G001316	0.0199025	14.2886	germin-like protein 2-1	0.0295879		1.07951
HL.SW.v1.0.G001327	0.00013181	4.93211	probable magnesium transporter nipa8 isoform x1	1.80742		9.01103
HL.SW.v1.0.G001345	0.000398061	3.11641	dolichyl-diphosphooligosaccharide--protein glycosyltransferase subunit 2-like isoform x1	7.31756		22.7379
HL.SW.v1.0.G001398	0.00105689	6.70226	mate efflux family protein 5-like	0.503895		3.56785
HL.SW.v1.0.G001442	0.00264809	5.33268	auxin-induced protein 15a-like	0.660804		3.77706
HL.SW.v1.0.G001443	1.13332e-10	11.6947	auxin-induced protein 15a-like	2.4861		30.1796
HL.SW.v1.0.G001479	0.000103356	3.87414	cysteine-rich receptor-like protein kinase 10	4.63737		17.5321
HL.SW.v1.0.G001480	0.0328204	6.16883	NA	0.153975		1.21016
HL.SW.v1.0.G001517	0.00735366	4.87944	receptor-like protein kinase bri1-like 3	0.432862		2.27111
HL.SW.v1.0.G001664	0.0284319	19.3117	calcium-binding protein cml27	0		0.9136
HL.SW.v1.0.G001687	0.00973113	21.9102	udp-glycosyltransferase 88a1-like	0		1.12991
HL.SW.v1.0.G001710	0.00120171	3.10754	formin-like protein 18	2.39148		7.42524
HL.SW.v1.0.G001728	1.91921e-08	4.61399	nac domain-containing protein 21 22	19.5867		91.0189
HL.SW.v1.0.G001739	0.00117684	3.2724	phenylalanine ammonia-lyase	135.244		440.346
HL.SW.v1.0.G001786	6.83358e-08	6.85143	wat1-related protein at4g30420-like	12.4508		85.1262
HL.SW.v1.0.G001863	0.00222776	2.68019	acyl- n-acyltransferases superfamily	5.46255		14.6639
HL.SW.v1.0.G001866	0.000554562	24.8287	rhicadhesin receptor	0.0373816		2.21411
HL.SW.v1.0.G002002	0.000921525	7.31886	ubiquitin-conjugating enzyme e2 5	5.49782		38.4879
HL.SW.v1.0.G002030	0.0279181	3.95701	serine threonine-protein kinase endoribonuclease ire-1	0.34243		1.52781
HL.SW.v1.0.G002035	0.039836	10.0729	transcription factor	0.0560895		1.10005
HL.SW.v1.0.G002063	5.2515e-10	29.851	protein aspartic protease in guard cell 1-like	0.349374		11.519
HL.SW.v1.0.G002142	0.00054848	3.11501	autophagy-related protein 18c	2.81894		8.85391
HL.SW.v1.0.G002164	0.00011205	4.0687	heat stress transcription factor b-3-like	13.014		53.101
HL.SW.v1.0.G002242	0.000960856	3.5735	hypothetical protein L484_006392	14.1269		48.6889
HL.SW.v1.0.G002301	0.00177082	2.55645	NA	3.96073		10.1089
HL.SW.v1.0.G002302	0.0269554	4.95748	ripening-related protein	0.316816		1.77407
HL.SW.v1.0.G002317	4.12078e-06	54.0001	NA	0.368259		22.5554
HL.SW.v1.0.G002350	0.00592972	3.07999	hypothetical protein PRUPE_ppa019349mg, partial	1.46721		4.58261
HL.SW.v1.0.G002392	0.0164602	3.7834	protein spinster	0.469119		1.92566
HL.SW.v1.0.G002403	0.0109212	3.01287	tmv resistance protein n-like	1.32052		4.06393
HL.SW.v1.0.G002410	7.13585e-06	9.20319	myb-related protein zm1-like	0.717704		7.11481
HL.SW.v1.0.G002419	0.00272142	2.65618	e3 ubiquitin-protein ligase listerin	3.61796		9.49021
HL.SW.v1.0.G002429	0.0258928	3.18992	PREDICTED: syntaxin-71-like	0.715811		2.41009
HL.SW.v1.0.G002439	6.91977e-05	3.71428	g-type lectin s-receptor-like serine threonine-protein kinase rlk1	4.67818		17.2553
HL.SW.v1.0.G002458	0.0011351	2.6151	senescence-associated carboxylesterase 101-like	8.20359		21.7746
HL.SW.v1.0.G002561	0.00279399	2.5012	class iii peroxidase	115.663		295.89
HL.SW.v1.0.G002593	0.00926284	4.77734	peroxidase 72	0.714568		3.80409
HL.SW.v1.0.G002596	2.95668e-05	2.82702	probable ubiquitin-conjugating enzyme e2 16	31.1038		87.4777
HL.SW.v1.0.G002607	0.00723678	2.82242	conserved oligomeric golgi complex subunit 8-like	1.91432		5.4659
HL.SW.v1.0.G002659	0.000110103	3.68154	nadh dehydrogenase subunit 7	4.72061		17.4559
HL.SW.v1.0.G002660	0.00045437	3.09862	nadh dehydrogenase subunit 7	7.18615		22.5243
HL.SW.v1.0.G002688	0.000383014	20.5231	transcription factor	0.0532302		2.18461
HL.SW.v1.0.G002705	0.000654085	3.8055	probable wrky transcription factor 71	7.63382		28.2123
HL.SW.v1.0.G002716	0.00149083	2.66433	NA	4.58012		12.1475
HL.SW.v1.0.G002725	0.000767088	2.80465	vacuolar proton atpase a1-like	6.95949		19.4155
HL.SW.v1.0.G002767	0.00210303	2.96008	triacylglycerol lipase sdp1	7.99896		22.8672
HL.SW.v1.0.G002793	0.00102328	2.76617	biogenesis of lysosome-related organelles complex 1 subunit 2	6.97653		19.3251
HL.SW.v1.0.G002798	0.00389017	3.23717	NA	4.22267		13.8931
HL.SW.v1.0.G002860	0.0110241	5.08603	ribosomal protein s4	0.372098		2.10542
HL.SW.v1.0.G002864	0.0266637	3.69635	transport membrane partial	0.536235		2.10982
HL.SW.v1.0.G002884	0.000221103	4.19648	stem-specific protein tsjt1-like	31.9524		134.908
HL.SW.v1.0.G002900	0.00431112	2.52109	NA	4.15532		10.6173
HL.SW.v1.0.G002927	2.28849e-06	4.76704	NA	4.1676		19.6146
HL.SW.v1.0.G002946	0.000392472	259.66	signal peptide peptidase-like 4 isoform x2	0		13.5769
HL.SW.v1.0.G002961	0.00623283	2.73251	gdsl esterase lipase 1	3.74055		10.4984
HL.SW.v1.0.G002962	0.00450681	3.39592	gdsl esterase lipase 1	1.98949		6.92882
HL.SW.v1.0.G002986	0.0332421	13.3553	methylsterol monooxygenase 1-2-like	0.110661		2.00445
HL.SW.v1.0.G002987	0.0034728	40.1413	methylsterol monooxygenase 1-1-like	0.0901096		5.25078
HL.SW.v1.0.G003120	0.00682973	2.63985	NA	3.03975		7.96528
HL.SW.v1.0.G003147	0.0472326	2.64438	peptide nitrate transporter	0.878336		2.41131
HL.SW.v1.0.G003243	0.011763	2.5822	NA	1.82317		4.74201
HL.SW.v1.0.G003275	0.0048059	2.5541	NA	4.29491		11.0078
HL.SW.v1.0.G003427	0.00271507	3.24448	NA	1.60168		5.30006
HL.SW.v1.0.G003486	0.0108565	3.16724	NA	6.01738		18.8607
HL.SW.v1.0.G003495	0.000671534	22.0518	-like cupins superfamily protein	0.257599		7.11933
HL.SW.v1.0.G003504	0.00841213	2.56183	NA	3.80812		10.0096
HL.SW.v1.0.G003561	0.0161791	10.5341	-mandelonitrile lyase 3-like	0.117858		1.85005
HL.SW.v1.0.G003641	0.017607	7.90258	NA	0.150852		1.47003
HL.SW.v1.0.G003754	0.0149255	3.42306	indole-3-acetic acid-induced protein arg7-like	1.63109		5.47003
HL.SW.v1.0.G003774	0.00364821	2.62747	methylmalonate-semialdehyde dehydrogenase	4.50774		11.745
HL.SW.v1.0.G003828	0.00142081	3.04839	probable serine threonine-protein kinase wnk3 isoform x1	2.29326		7.08352
HL.SW.v1.0.G003835	0.0249407	4.08155	probable leucine-rich repeat receptor-like protein kinase at1g35710	0.851966		3.69803
HL.SW.v1.0.G003884	0.000821855	4.10726	calcineurin b-like protein 7	1.27383		5.34917
HL.SW.v1.0.G003925	0.017407	36.7782	NA	0		1.87546
HL.SW.v1.0.G003981	0.0130151	2.99552	zinc finger protein zat12-like	2.94091		8.73908
HL.SW.v1.0.G004101	9.47872e-07	7.61141	cysteine-rich receptor-like protein kinase 29	0.825053		6.63841
HL.SW.v1.0.G004136	0.01834	12.7432	aldehyde dehydrogenase family 2 member c4	0.0347411		1.11302
HL.SW.v1.0.G004275	0.00608047	8.02165	probable protein phosphatase 2c 65	0.417949		3.53055
HL.SW.v1.0.G004284	0.0449289	2.9161	linoleate 13s-lipoxygenase 2- chloroplastic-like	27.8987		84.905
HL.SW.v1.0.G004350	0.0297428	12.8046	retrotransposon ty1-copia subclass	0.0779419		1.52198
HL.SW.v1.0.G004424	0.0411164	9.52991	two-component response regulator arr11-like	0.0946222		1.31445
HL.SW.v1.0.G004536	1.38792e-06	3.96464	acetoacetyl- thiolase 1	13.6333		52.6158
HL.SW.v1.0.G004553	4.07625e-06	50.0262	NA	0.157897		11.3562
HL.SW.v1.0.G004601	0.0100762	5.41739	metal-binding isoprenylated protein	0.462931		2.82765
HL.SW.v1.0.G004631	7.54922e-05	3.04542	40s ribosomal protein s3-3	49.1305		146.048
HL.SW.v1.0.G004658	0.0357245	3.21864	ll-diaminopimelate aminotransferase	4.96328		16.3246
HL.SW.v1.0.G004664	0.00207055	2.67581	glucosidase 2 subunit beta-like	10.108		27.3647
HL.SW.v1.0.G004718	0.00465056	3.4774	NA	1.49458		5.25185
HL.SW.v1.0.G004782	0.0170896	2.66011	NA	3.06132		8.06329
HL.SW.v1.0.G004931	0.00444005	10.9367	apo protein mitochondrial	0.0989139		1.63284
HL.SW.v1.0.G005140	0.00213719	14.747	serine carboxypeptidase s10 family protein	0.243681		4.57929
HL.SW.v1.0.G005200	0.0438408	2.80787	1-aminocyclopropane-1-carboxylate synthase 1-like	1.71332		4.75681
HL.SW.v1.0.G005295	0.00780132	6.81066	cytochrome p450 93a3-like	0.512171		3.55773
HL.SW.v1.0.G005354	0.000145966	4.1414	phytoene desaturase	2.41918		10.0485
HL.SW.v1.0.G005494	0.000424289	3.04709	NA	13.0307		38.5555
HL.SW.v1.0.G005510	0.000600807	2.6159	shaggy-related protein kinase eta isoform x1	8.77131		22.9145
HL.SW.v1.0.G005520	0.00225713	3.22245	serine threonine-protein kinase ht1	5.36091		16.9809
HL.SW.v1.0.G005616	0.0137393	16.714	non-specific lipid-transfer protein at2g13820	0.0485761		1.70646
HL.SW.v1.0.G005680	1.79602e-05	3.19395	NA	20.9747		65.3795
HL.SW.v1.0.G005716	0.0001201	3.81889	NA	2.5313		9.74774
HL.SW.v1.0.G005740	0.00185151	30.8237	chitinase-like protein - partial	0.0579714		3.18474
HL.SW.v1.0.G005750	0.0312025	5.75473	probable purine permease 9	0.229387		1.55106
HL.SW.v1.0.G005790	0.00286877	4.46157	ethylene-responsive transcription factor	0.683208		3.20759
HL.SW.v1.0.G005852	0.00135157	2.75203	bet1-like protein at4g14600	3.11528		8.62176
HL.SW.v1.0.G005867	0.000542269	34.2851	NA	0		1.79797
HL.SW.v1.0.G005894	4.61525e-08	3.73789	nuclear transcription factor y subunit b-3-like	44.0801		164.492
HL.SW.v1.0.G005976	0.00144381	3.2371	60s ribosomal protein l13a-4	15.7027		49.7075
HL.SW.v1.0.G005982	0.014965	4.42223	cationic peroxidase 1-like	0.414921		2.01883
HL.SW.v1.0.G006069	5.60863e-07	6.50361	heat stress transcription factor b-3-like	14.1277		92.2422
HL.SW.v1.0.G006097	4.21144e-05	3.64291	tropinone reductase 1-like isoform x2	11.9937		42.7978
HL.SW.v1.0.G006155	0.00078741	2.57867	decapping nuclease dxo chloroplastic isoform x1	30.3699		76.307
HL.SW.v1.0.G006300	1.26579e-05	41.8678	protein bonzai 3	0.0720119		5.00849
HL.SW.v1.0.G006384	0.0172478	2.59396	probable inactive dual specificity protein phosphatase-like at4g18593	1.73484		4.46095
HL.SW.v1.0.G006421	0.0149667	3.92345	cytochrome p450 71d11-like	0.695162		2.96342
HL.SW.v1.0.G006422	3.76808e-08	114.232	NA	0		6.13201
HL.SW.v1.0.G006424	0.0146749	2.5379	adipor-like receptor	2.45534		6.29544
HL.SW.v1.0.G006441	1.81747e-05	3.94292	protein cereblon	3.8278		14.9677
HL.SW.v1.0.G006641	0.0262875	3.91311	d6-type cyclin	0.406713		1.73561
HL.SW.v1.0.G006753	0.0232453	2.56021	lrr receptor-like serine threonine-protein kinase gso1	1.61605		4.25375
HL.SW.v1.0.G006851	0.0080024	2.64118	NA	2.62797		7.05066
HL.SW.v1.0.G006878	0.000663405	4.60297	carbonic anhydrase 2-like isoform x1	22.1374		101.6
HL.SW.v1.0.G006894	0.00552996	3.32991	wall-associated receptor kinase-like 9	1.94701		6.56104
HL.SW.v1.0.G006936	0.000330531	24.9008	glycerol-3-phosphate acyltransferase 5	0.109487		4.1864
HL.SW.v1.0.G007026	0.014762	3.28371	receptor-like protein 12	0.84172		2.93511
HL.SW.v1.0.G007065	0.0021593	2.52902	autophagy-related protein 13	4.07694		10.4212
HL.SW.v1.0.G007097	0.0422622	2.97885	inhibitor of trypsin and hageman	1.09538		3.3174
HL.SW.v1.0.G007190	0.00237942	3.90778	probable galactinol--sucrose galactosyltransferase 6	11.7021		44.4597
HL.SW.v1.0.G007256	0.0226356	2.6168	mate efflux family protein 6	3.9594		10.5313
HL.SW.v1.0.G007301	0.0193278	3.13739	chain a family protein	0.865894		2.86765
HL.SW.v1.0.G007303	0.00029774	3.90801	receptor-like protein kinase feronia	1.93111		7.72321
HL.SW.v1.0.G007367	0.0329182	3.26901	gamma-glutamyltranspeptidase 3	9.29292		29.4572
HL.SW.v1.0.G007478	0.0261382	2.69631	cytochrome p450 cyp72a219-like	15.3463		39.1261
HL.SW.v1.0.G007486	6.91463e-06	4.53674	atp synthase cf0 a subunit	2.39094		10.9984
HL.SW.v1.0.G007512	0.000259776	7.8353	casp-like protein vit_05s0020g01830	2.42628		18.751
HL.SW.v1.0.G007619	0.0281471	2.53544	dof zinc finger protein	4.02068		10.0699
HL.SW.v1.0.G007626	3.2802e-06	60.5297	germin-like protein 2-1	2.42154		155.686
HL.SW.v1.0.G007627	5.62259e-06	27.2416	germin-like protein subfamily 1 member 20	13.1745		371.14
HL.SW.v1.0.G007629	0.000750327	2.57764	choline ethanolamine kinase	40.7911		102.201
HL.SW.v1.0.G007661	0.000174271	4.03759	exportin1 family protein	3.8241		15.4267
HL.SW.v1.0.G007723	0.0165917	2.59114	tmv resistance protein	2.39465		6.04206
HL.SW.v1.0.G007834	0.000898311	10.4522	u-box domain-containing protein 4	0.474614		5.81799
HL.SW.v1.0.G007881	0.000284769	4.86513	NA	5.56886		26.8367
HL.SW.v1.0.G007889	0.0201162	3.65576	udp-glycosyltransferase 83a1-like	5.74006		19.9663
HL.SW.v1.0.G007967	0.000177175	28.156	inhibitor of trypsin and hageman	1.03628		28.2014
HL.SW.v1.0.G008014	0.00109818	3.54895	pectinesterase pectinesterase inhibitor	7.56155		26.9943
HL.SW.v1.0.G008099	3.98928e-06	7.91394	cyclic nucleotide-gated ion channel 1-like	0.878145		7.3239
HL.SW.v1.0.G008147	4.72755e-05	2.99989	probable wrky transcription factor 46	19.4819		57.4001
HL.SW.v1.0.G008177	0.00406544	3.16627	geraniol 8-hydroxylase-like	7.16251		21.7126
HL.SW.v1.0.G008237	0.000842728	2.55149	myosin heavy chain kinase b	6.81611		17.5428
HL.SW.v1.0.G008349	0.00357107	9.15684	myb family transcription factor	0.219664		2.3615
HL.SW.v1.0.G008400	9.99931e-05	4.36423	auxin response factor 19-like	2.4386		10.5909
HL.SW.v1.0.G008426	0.00447981	2.53337	acyl-coenzyme a oxidase peroxisomal	3.24059		8.18179
HL.SW.v1.0.G008434	0.00163169	14.1423	NA	0.0601571		1.50705
HL.SW.v1.0.G008539	0.0029147	2.52014	breast carcinoma-amplified sequence 3	4.14831		10.5169
HL.SW.v1.0.G008544	0.0144846	3.20422	glutathione s-transferase	98.4989		303.524
HL.SW.v1.0.G008599	0.00180817	7.3829	PREDICTED: uncharacterized protein LOC105639979	0.451889		3.90409
HL.SW.v1.0.G008629	0.000676284	2.68009	nac domain-containing protein 78	31.8975		82.8465
HL.SW.v1.0.G008634	3.15051e-06	6.69824	probable trehalose-phosphate phosphatase f	8.67628		55.1387
HL.SW.v1.0.G008642	0.000158298	4.21161	triacylglycerol lipase sdp1	2.43613		10.2518
HL.SW.v1.0.G008659	0.00965247	2.72364	homeobox-leucine zipper protein athb-15	2.34427		6.32562
HL.SW.v1.0.G008705	0.000927591	65.5493	abc transporter g family member 17-like	0.0648838		6.9446
HL.SW.v1.0.G008716	0.0133463	5.75048	NA	2.60019		14.353
HL.SW.v1.0.G008730	0.000679899	2.77424	localized to the inner membrane of the chloroplast	9.13266		24.7016
HL.SW.v1.0.G008748	0.00721754	2.82974	vinorine synthase	3.54976		10.1127
HL.SW.v1.0.G008913	8.08089e-06	8.54156	NA	43.6799		362.595
HL.SW.v1.0.G008941	0.0397518	15.7205	ring-h2 finger protein atl56-like	0		0.739926
HL.SW.v1.0.G009052	0.00532211	3.33021	NA	1.49819		4.95837
HL.SW.v1.0.G009136	0.00156288	3.09042	dna polymerase epsilon catalytic subunit isoform 3	2.39602		7.35459
HL.SW.v1.0.G009154	0.00907194	2.52924	mediator of rna polymerase ii transcription subunit 6 isoform x1	3.05305		7.79097
HL.SW.v1.0.G009173	0.00115642	3.31653	multidrug resistance protein abc transporter family isoform 1	15.8037		52.3921
HL.SW.v1.0.G009175	0.000773713	2.73249	PREDICTED: uncharacterized protein LOC102603775	68.244		182.987
HL.SW.v1.0.G009216	0.000338127	4.03129	3-dehydroquinate synthase	3.38661		13.6602
HL.SW.v1.0.G009217	0.000141895	3.26533	aldose 1-epimerase	6.15536		20.4045
HL.SW.v1.0.G009219	2.35833e-07	12.0001	NA	2.05896		24.9548
HL.SW.v1.0.G009221	0.0459438	2.56095	arm repeat superfamily protein	1.01014		2.60505
HL.SW.v1.0.G009266	8.57472e-14	66.9091	NA	0.489		37.2077
HL.SW.v1.0.G009284	0.000339781	2.69085	wd-40 repeat-containing protein msi1	27.3372		72.1095
HL.SW.v1.0.G009311	0.00100411	2.66493	NA	8.52576		22.4969
HL.SW.v1.0.G009347	0.0101784	2.7767	prolyl 4-hydroxylase subunit alpha-2	1.58408		4.37308
HL.SW.v1.0.G009348	0.00886678	2.92265	receptor-like protein 12	2.06015		6.08579
HL.SW.v1.0.G009371	3.98157e-05	34.8458	sugar transporter erd6-like 16 isoform x2	0.509866		18.6534
HL.SW.v1.0.G009434	0.0103003	5.16806	anthocyanidin reductase-like	0.510086		2.80915
HL.SW.v1.0.G009437	0.00561172	2.59493	phospholipid glycerol acyltransferase family protein	2.73748		7.19141
HL.SW.v1.0.G009491	0.00074979	2.65875	NA	7.72418		20.5439
HL.SW.v1.0.G009545	0.00843391	2.68108	calcium-transporting atpase endoplasmic reticulum-type isoform x1	1.88415		5.17602
HL.SW.v1.0.G009555	0.000434759	6.62061	50s ribosomal protein chloroplastic-like	0.436944		3.22122
HL.SW.v1.0.G009587	9.83979e-09	4.61149	serine threonine-protein kinase edr1 isoform x2	14.5052		65.9109
HL.SW.v1.0.G009717	0.0230356	27.0666	cytochrome p450 77a1	0		1.28419
HL.SW.v1.0.G009784	0.0208001	3.89549	nac transcription factor 25	0.623115		2.56097
HL.SW.v1.0.G009813	5.32128e-06	5.22741	transcription factor	6.72451		35.9986
HL.SW.v1.0.G009826	0.00377151	2.8188	autophagy-related protein 8f	7.02003		19.0224
HL.SW.v1.0.G009833	0.00149218	10.0614	reticuline oxidase-like protein	0.195734		2.516
HL.SW.v1.0.G009837	7.16921e-07	4.78344	NA	5.80201		27.7567
HL.SW.v1.0.G009851	0.00791668	2.85492	disulfide isomerase-like protein isoform 1	1.79632		5.13925
HL.SW.v1.0.G009864	0.00126155	2.53047	u-box domain-containing protein 44-like	15.1092		37.4331
HL.SW.v1.0.G009883	6.21632e-06	4.14496	n-alpha-acetyltransferase 20	10.2989		41.813
HL.SW.v1.0.G009901	0.000709032	174.217	myb family transcription factor apl isoform x1	0		9.09109
HL.SW.v1.0.G009904	3.92666e-06	4.93529	NA	15.2296		74.3548
HL.SW.v1.0.G009943	0.044139	3.28799	NA	0.472774		1.70824
HL.SW.v1.0.G009973	9.19724e-05	6.2578	receptor-like protein 12	0.660933		4.31176
HL.SW.v1.0.G009994	0.00367524	41.4048	non-specific lipid-transfer protein at2g13820	0		2.25205
HL.SW.v1.0.G009997	0.00899971	11.2946	non-specific lipid-transfer protein at2g13820 isoform x2	0.0973961		1.69689
HL.SW.v1.0.G010034	0.0161174	28.2277	tetratricopeptide repeat-like superfamily protein isoform 1	0.0122093		1.64593
HL.SW.v1.0.G010114	0.0068804	19.6825	gdsl esterase lipase	0.0844992		2.78024
HL.SW.v1.0.G010222	0.00453799	12.8422	isocitrate lyase	1.42994		17.3078
HL.SW.v1.0.G010225	0.000382313	137.365	sphinganine c -monooxygenase 1	0.0342782		10.8863
HL.SW.v1.0.G010250	0.00714735	4.25117	NA	0.541846		2.47695
HL.SW.v1.0.G010288	0.00578715	12.1204	peroxidase superfamily protein isoform partial	0.0911454		1.69155
HL.SW.v1.0.G010321	3.03963e-06	7.80897	probable galactinol--sucrose galactosyltransferase 1-like	13.2942		97.7891
HL.SW.v1.0.G010322	0.0351552	3.58354	patatin-like protein 2	0.471104		1.88842
HL.SW.v1.0.G010326	0.0150161	5.47764	60s ribosomal protein l38	0.352366		2.16849
HL.SW.v1.0.G010339	0.00059208	4.27309	linoleate 9s-lipoxygenase 5	0.964611		4.28528
HL.SW.v1.0.G010353	0.0122708	3.76042	mate efflux family protein 5-like	0.722617		2.78367
HL.SW.v1.0.G010397	0.0001966	3.21751	e3 ubiquitin-protein ligase bah1	7.30737		23.7406
HL.SW.v1.0.G010568	0.00362818	2.69141	NA	10.2833		26.9387
HL.SW.v1.0.G010614	0.0266979	4.1341	cell number regulator 6	0.692862		2.84483
HL.SW.v1.0.G010657	0.00626219	10.3883	protein cup-shaped cotyledon 1	0.141573		2.05487
HL.SW.v1.0.G010668	0.0017705	45.8116	homeobox-leucine zipper protein athb-40	0.0672869		4.93738
HL.SW.v1.0.G010682	0.0248478	2.55463	NA	2.46109		6.37721
HL.SW.v1.0.G010807	0.0077644	7.41173	abc transporter g family member 6-like	0.230251		2.09632
HL.SW.v1.0.G010813	0.0373885	2.74188	NA	1.21248		3.49744
HL.SW.v1.0.G010830	0.015949	2.7488	cytochrome p450 71d11-like	1.8605		5.29157
HL.SW.v1.0.G010834	0.00427278	2.66018	f-box lrr-repeat protein at1g67190-like isoform x1	3.07584		8.22046
HL.SW.v1.0.G010978	0.0225072	2.54084	secologanin synthase	7.89415		20.0543
HL.SW.v1.0.G010989	1.20026e-05	2.93687	NA	54.2209		157.171
HL.SW.v1.0.G011000	0.00624094	2.70418	NA	2.34039		6.27425
HL.SW.v1.0.G011059	7.76157e-05	34.179	pathogenesis related protein pr1	13.53		497
HL.SW.v1.0.G011088	7.14921e-06	5.3611	sulfite exporter family protein	3.96945		20.7876
HL.SW.v1.0.G011232	0.000143171	13.4819	peroxidase family protein	0.292975		4.79622
HL.SW.v1.0.G011239	0.00471966	2.70838	polynucleotide adenylyltransferase family protein	6.92156		18.2686
HL.SW.v1.0.G011294	0.000168753	3.09627	u-box domain-containing protein 43-like	4.95478		15.2743
HL.SW.v1.0.G011316	0.00496844	9.88616	probable aldo-keto reductase 1	0.26215		2.87678
HL.SW.v1.0.G011393	0.00334955	3.68862	carbonic anhydrase 2-like	5.80832		21.5168
HL.SW.v1.0.G011400	0.00214768	3.41459	peptide methionine sulfoxide reductase-like	34.8779		120.728
HL.SW.v1.0.G011402	0.0092467	9.39876	cys endopeptidase family protein	0.195982		2.11802
HL.SW.v1.0.G011436	5.02932e-05	5.56259	patatin group a-3	2.72801		15.0828
HL.SW.v1.0.G011570	0.000450492	3.48873	u-box domain-containing protein kinase family isoform 1	2.03284		7.14245
HL.SW.v1.0.G011598	0.001404	2.63196	NA	4.31361		11.4573
HL.SW.v1.0.G011647	5.96101e-05	4.4902	peroxidase 4-like	6.41829		29.9829
HL.SW.v1.0.G011724	2.44524e-05	8.32193	alpha-aminoadipic semialdehyde synthase	7.15227		56.6665
HL.SW.v1.0.G011857	0.00227344	2.81352	receptor-like protein 12	2.81654		7.88457
HL.SW.v1.0.G011874	0.000208787	5.77871	ell-associated factor 1	0.71264		4.23645
HL.SW.v1.0.G011899	0.00437169	4.09062	chlorophyll b reductase chloroplastic	1.55763		6.41801
HL.SW.v1.0.G011984	5.91537e-06	5.38822	60s ribosome subunit biogenesis protein nip7 homolog	2.55809		14.0685
HL.SW.v1.0.G012119	0.000177537	3.99341	protein vac14 homolog	2.09997		8.69805
HL.SW.v1.0.G012153	0.00989433	5.4816	triacylglycerol acidic lipase tal3	0.305627		1.99265
HL.SW.v1.0.G012158	0.000494243	4.25361	receptor-like protein 12	1.60733		6.77995
HL.SW.v1.0.G012204	3.90718e-05	3.37642	NA	4.98617		16.9438
HL.SW.v1.0.G012205	0.0088898	3.31138	geraniol 8-hydroxylase-like	2.98068		9.82486
HL.SW.v1.0.G012307	0.00835077	24.913	NA	0		1.28391
HL.SW.v1.0.G012325	0.0101162	3.00202	pentatricopeptide repeat-containing protein mitochondrial	1.12276		3.47885
HL.SW.v1.0.G012340	0.00137234	3.50032	NA	1.44433		5.06866
HL.SW.v1.0.G012361	0.0477972	5.07092	NA	0.536944		2.99495
HL.SW.v1.0.G012421	8.75788e-06	6.39279	type 1 phosphatases regulator ypi1	1.30431		8.72887
HL.SW.v1.0.G012470	7.8271e-06	71.0813	serine carboxypeptidase-like 50	0.033571		6.46241
HL.SW.v1.0.G012491	0.0183895	2.52474	wrky transcription factor 75	8.17834		20.2839
HL.SW.v1.0.G012510	0.00314681	12.8919	NA	0.0999488		1.82042
HL.SW.v1.0.G012535	0.0378673	16.8314	cytochrome p450 71a1	0		0.869978
HL.SW.v1.0.G012593	0.0022705	2.65382	translocon at the outer membrane of chloroplasts 64	4.86337		12.7542
HL.SW.v1.0.G012624	0.00453451	2.61001	translation initiation factor if- isoform 1	2.99324		7.76283
HL.SW.v1.0.G012767	0.000200582	3.24558	wd repeat-containing protein 44	4.40259		14.1384
HL.SW.v1.0.G012833	0.00180719	2.81541	udp-glycosyltransferase 88a1-like	7.10107		20.3926
HL.SW.v1.0.G012891	0.00465019	10.8337	ferredoxin--nadp root chloroplastic	0.168248		2.27996
HL.SW.v1.0.G012957	2.46976e-06	16.7466	NA	0.229112		4.61842
HL.SW.v1.0.G013007	0.00479906	4.40745	NA	0.557275		2.60929
HL.SW.v1.0.G013060	0.000482208	3.33484	probable linoleate 9s-lipoxygenase 5	2.78472		9.23555
HL.SW.v1.0.G013074	0.00152969	2.71691	potassium transporter 11	6.54262		17.5288
HL.SW.v1.0.G013084	0.0179226	13.9772	pentatricopeptide repeat-containing protein at1g05600	0.0240722		1.0077
HL.SW.v1.0.G013094	0.000353278	12.6079	NA	0.310109		4.32732
HL.SW.v1.0.G013120	0.000738505	5.97916	NA	2.9546		18.2099
HL.SW.v1.0.G013121	0.000677952	5.74069	NA	2.36222		13.5345
HL.SW.v1.0.G013152	0.0139903	4.25622	peroxidase 72	0.725616		3.43258
HL.SW.v1.0.G013170	0.0271801	3.5879	NA	0.459173		1.79597
HL.SW.v1.0.G013184	0.008893	2.65723	peroxisomal membrane protein 13	1.82318		4.95223
HL.SW.v1.0.G013188	0.000688558	2.70755	isovaleryl- mitochondrial	16.0548		42.2519
HL.SW.v1.0.G013200	0.00241654	2.51349	u-box domain-containing protein 5-like	11.3955		27.9898
HL.SW.v1.0.G013342	0.00297602	3.00887	cyclic nucleotide-gated ion channel 1-like	4.94928		14.4785
HL.SW.v1.0.G013353	0.000225954	2.71374	protein phosphatase 2c 56-like	8.94489		24.3845
HL.SW.v1.0.G013403	1.59697e-07	4.75581	NA	27.2395		129.639
HL.SW.v1.0.G013629	0.0291938	4.42045	transporter mch1	0.429322		2.12994
HL.SW.v1.0.G013630	0.00508264	5.03248	transporter mch1	1.26213		6.77138
HL.SW.v1.0.G013631	3.68002e-07	8.62878	phosphoenolpyruvate carboxykinase	16.5896		140.736
HL.SW.v1.0.G013660	0.00112224	3.38843	pleiotropic drug resistance protein 1	6.68797		21.8175
HL.SW.v1.0.G013670	0.0016939	4.58067	patatin group a-3	0.754151		3.61939
HL.SW.v1.0.G013754	0.00190522	2.74712	f-box protein	5.29166		14.6033
HL.SW.v1.0.G013783	0.00387751	44.6586	isoflavone 2 -hydroxylase	0.0288565		3.35886
HL.SW.v1.0.G013792	7.29883e-06	42.1502	cytochrome p450 86a1	0.169769		9.81489
HL.SW.v1.0.G013878	0.000479054	33.5367	gdsl esterase lipase at1g74460	0.0818127		4.70002
HL.SW.v1.0.G013939	0.000741755	2.53725	protein nrt1 ptr family -like	11.3695		28.8112
HL.SW.v1.0.G013974	0.000323296	3.36951	e3 ubiquitin-protein ligase atl41-like	5.19804		17.7069
HL.SW.v1.0.G013990	4.6953e-05	9.23019	NA	0.906525		8.42701
HL.SW.v1.0.G014051	0.000673745	5.15858	NA	100.055		500.228
HL.SW.v1.0.G014117	1.21724e-05	4.5115	bidirectional sugar transporter n3-like	2.33083		10.4703
HL.SW.v1.0.G014157	0.0148142	2.9129	pentatricopeptide repeat-containing mitochondrial	1.33618		3.92657
HL.SW.v1.0.G014174	0.00913801	2.53558	NA	6.66799		17.2032
HL.SW.v1.0.G014253	6.81301e-05	3.82191	-trehalose-phosphate synthase	4.79012		18.1739
HL.SW.v1.0.G014275	0.000255429	2.97287	calcium-binding protein 39	6.26552		18.486
HL.SW.v1.0.G014286	0.00476506	25.2627	cysteine-rich rlk (receptor-like protein kinase) 8	0		1.25277
HL.SW.v1.0.G014425	0.000152394	3.78243	ring finger and chy zinc finger domain-containing protein 1	6.76857		25.6665
HL.SW.v1.0.G014741	0.00262723	2.70494	probable receptor-like protein kinase at5g56460	10.0336		27.2769
HL.SW.v1.0.G014763	0.00014496	3.25957	ankyrin repeat-containing protein at5g02620-like	6.32701		21.0708
HL.SW.v1.0.G014791	0.00618592	3.99251	receptor-like protein 12	1.60143		6.18906
HL.SW.v1.0.G014792	0.0114891	4.12421	NA	1.87869		7.46704
HL.SW.v1.0.G014820	1.95526e-05	6.30633	probable -trehalose-phosphate synthase	6.12648		37.7428
HL.SW.v1.0.G014866	0.0337576	16.1146	NA	0		0.793808
HL.SW.v1.0.G014887	0.0265939	11.1508	NA	0.101031		1.60734
HL.SW.v1.0.G014889	0.00718952	2.59635	trna (cytosine -c )-methyltransferase-like	2.03888		5.27057
HL.SW.v1.0.G014923	0.000396828	3.06342	arm repeat protein interacting with abf2-like	4.4528		13.6459
HL.SW.v1.0.G015016	0.0470561	4.59279	cannabidiolic acid synthase-like	0.373335		1.98523
HL.SW.v1.0.G015020	0.00268446	5.15862	myb-like protein g	0.603703		3.24395
HL.SW.v1.0.G015023	0.0250972	2.78819	probable lrr receptor-like serine threonine-protein kinase at1g53430 isoform x1	1.84712		5.03145
HL.SW.v1.0.G015044	0.00401982	3.20177	rni-like superfamily protein isoform 4	2.94801		9.31015
HL.SW.v1.0.G015159	2.33793e-05	4.32596	protein notum homolog	6.13703		26.6476
HL.SW.v1.0.G015220	0.0285878	3.62583	NA	0.548788		2.07983
HL.SW.v1.0.G015240	0.00245057	5.05003	lignin-forming anionic peroxidase	0.906018		4.70684
HL.SW.v1.0.G015270	1.73771e-05	67.7628	NA	0		3.6089
HL.SW.v1.0.G015295	0.000514532	2.54114	udp-galactose transporter 1	10.5007		26.4382
HL.SW.v1.0.G015307	0.0345244	3.4519	NA	1.24008		4.45813
HL.SW.v1.0.G015313	0.0384068	6.68406	probable inactive purple acid phosphatase 27	0.238295		1.77064
HL.SW.v1.0.G015322	0.0144042	4.11701	g-type lectin s-receptor-like serine threonine-protein kinase	0.617585		2.62119
HL.SW.v1.0.G015377	0.00495522	3.38727	abc transporter b family member 19	5.9482		19.5374
HL.SW.v1.0.G015411	0.00220161	3.25276	alpha beta-hydrolases superfamily protein isoform 1	1.97106		6.44496
HL.SW.v1.0.G015427	0.000558112	3.31444	mediator of rna polymerase ii transcription subunit 15a	2.68032		9.10945
HL.SW.v1.0.G015523	0.0268248	6.00298	probable lrr receptor-like serine threonine-protein kinase at4g08850	0.228565		1.58459
HL.SW.v1.0.G015533	0.0161131	2.80381	p-glycoprotein 9 isoform 1	10.5004		27.7547
HL.SW.v1.0.G015538	9.31163e-05	3.19887	NA	9.08663		28.969
HL.SW.v1.0.G015593	0.00103399	4.24378	glucan endo- -beta- basic isoform-like	2.1215		9.41375
HL.SW.v1.0.G015594	0.000362604	2.69628	26s protease regulatory subunit 6b like	63.8664		170.596
HL.SW.v1.0.G015601	0.000260761	3.25086	1-aminocyclopropane-1-carboxylate oxidase homolog 1-like	3.03681		10.0236
HL.SW.v1.0.G015603	7.94691e-05	3.66615	linoleate 13s-lipoxygenase 2- chloroplastic-like	248.538		922.052
HL.SW.v1.0.G015680	0.0247463	2.51042	probable inactive purple acid phosphatase 1	1.72811		4.31589
HL.SW.v1.0.G015693	0.00592879	60.3822	sphinganine c -monooxygenase 1	0		2.91721
HL.SW.v1.0.G015810	0.000630896	5.08127	beta-glucosidase 12-like	9.04867		44.838
HL.SW.v1.0.G015824	0.00150638	2.98404	inactive protein kinase selmodraft_444075	4.00759		12.0149
HL.SW.v1.0.G015843	0.000216206	3.6457	NA	13.4935		47.7026
HL.SW.v1.0.G015848	0.000292476	2.67214	NA	18.3206		48.6463
HL.SW.v1.0.G015911	0.000126282	2.72994	NA	9.60523		26.32
HL.SW.v1.0.G015935	0.0413365	2.89554	clathrin assembly protein at1g25240	2.28538		6.91247
HL.SW.v1.0.G015948	0.00864175	2.54615	zinc finger ccch domain-containing protein 11-like	3.56498		9.03628
HL.SW.v1.0.G015993	0.0266376	7.35404	omega-hydroxypalmitate o-feruloyl transferase	0.144892		1.4801
HL.SW.v1.0.G016104	3.76068e-05	115.096	probable prolyl 4-hydroxylase 9	0		5.69205
HL.SW.v1.0.G016105	0.00314692	2.5909	NA	5.20336		13.4167
HL.SW.v1.0.G016204	0.00328895	2.59484	probable lrr receptor-like serine threonine-protein kinase at1g07650	28.1305		70.267
HL.SW.v1.0.G016228	0.0072008	2.60564	NA	2.9137		7.80801
HL.SW.v1.0.G016332	0.000262099	6.29388	btb poz and taz domain-containing protein 4	10.8431		64.6738
HL.SW.v1.0.G016367	0.00161354	15.1246	l-gulonolactone oxidase-like	0.0516188		1.56466
HL.SW.v1.0.G016395	0.00176264	3.01596	NA	2.47323		7.51181
HL.SW.v1.0.G016399	0.0142284	3.4854	chlorophyllide a oxygenase	6.07913		20.729
HL.SW.v1.0.G016459	0.000357191	3.16444	peroxisomal fatty acid beta-oxidation multifunctional protein aim1	20.2866		62.5854
HL.SW.v1.0.G016530	3.08137e-06	46.7353	leguminosin group485 secreted peptide	0.203181		12.7474
HL.SW.v1.0.G016541	0.000387904	31.4184	gdsl esterase lipase	0.0734372		4.11767
HL.SW.v1.0.G016542	0.000494393	3.10585	nac domain-containing protein 68	28.3286		85.1157
HL.SW.v1.0.G016545	3.16701e-10	49.4795	NA	0.495699		28.2258
HL.SW.v1.0.G016551	0.0209066	3.96478	abc transporter b family member 2-like	0.453139		1.86396
HL.SW.v1.0.G016553	0.00182205	2.9031	transcription initiation factor iib	14.6953		42.522
HL.SW.v1.0.G016791	0.0062341	3.80561	protein transparent testa 1-like	1.13986		4.60065
HL.SW.v1.0.G016849	8.52441e-05	3.97707	peroxisomal membrane protein pmp22	4.26894		17.3009
HL.SW.v1.0.G016862	2.14759e-06	24.5839	protein bonzai 3-like	0.794476		19.7598
HL.SW.v1.0.G016863	2.91501e-10	84.5546	NA	0.287287		27.9135
HL.SW.v1.0.G016901	0.000462446	5.08477	anaphase-promoting complex subunit 10	1.05116		5.49981
HL.SW.v1.0.G016940	0.00121231	2.71107	methylesterase chloroplastic	5.09292		13.7016
HL.SW.v1.0.G016951	0.00938204	3.24377	40s ribosomal protein partial	8.35748		26.371
HL.SW.v1.0.G016959	0.0248989	2.74163	alba dna rna-binding protein isoform partial	1.16391		3.26249
HL.SW.v1.0.G016974	0.00354248	2.53128	sufe-like protein chloroplastic mitochondrial	5.61625		14.2212
HL.SW.v1.0.G016983	5.40255e-05	2.69106	ubiquitin system component cue isoform 1	20.0406		53.7398
HL.SW.v1.0.G017006	4.13211e-05	4.51261	leucine-rich repeat receptor-like protein kinase at2g19210	2.21552		9.9377
HL.SW.v1.0.G017079	0.00320652	3.0826	elongation factor g- mitochondrial	12.3729		37.9948
HL.SW.v1.0.G017125	4.79898e-05	3.48903	transcription factor bhlh130-like	4.16303		14.4337
HL.SW.v1.0.G017132	0.000526998	3.55592	hypothetical protein L484_003112	2.87926		10.2506
HL.SW.v1.0.G017133	0.000395978	16.1683	abc transporter g family member 20-like	0.234263		4.87415
HL.SW.v1.0.G017168	0.034734	25.0407	hypothetical protein PRUPE_ppa022690mg, partial	0		1.25917
HL.SW.v1.0.G017230	0.00738001	2.76557	NA	1.60236		4.45331
HL.SW.v1.0.G017240	2.43175e-05	9.89788	wall-associated receptor kinase-like 9	0.620473		6.59403
HL.SW.v1.0.G017315	0.00667553	3.61851	protein kinase pinoid 2	1.00527		3.70914
HL.SW.v1.0.G017330	1.69308e-05	6.47607	3 -n-debenzoyl-2 -deoxytaxol n-benzoyltransferase	16.8714		107.516
HL.SW.v1.0.G017376	0.000401832	2.72273	NA	6.7809		18.4194
HL.SW.v1.0.G017402	0.0031288	2.60897	tpr and ankyrin repeat-containing protein 1	3.3642		8.80455
HL.SW.v1.0.G017479	0.000587618	17.8979	omega-hydroxypalmitate o-feruloyl transferase	0.126354		3.33081
HL.SW.v1.0.G017626	0.000257234	4.32812	potassium channel kat3	1.47811		6.62689
HL.SW.v1.0.G017627	0.00076261	4.4437	potassium channel kat3	1.91979		8.69767
HL.SW.v1.0.G017653	0.003945	3.62537	cyclic nucleotide-gated ion channel 1-like isoform x1	0.922489		3.48435
HL.SW.v1.0.G017690	0.00937494	6.40335	wuschel-related homeobox 5	0.254849		1.83459
HL.SW.v1.0.G017744	0.00785366	6.81802	cysteine-rich receptor-like protein kinase 10	0.242233		1.84564
HL.SW.v1.0.G017768	0.00544346	3.70944	ethylene-responsive transcription factor 1b-like	8.76016		31.2353
HL.SW.v1.0.G017808	0.00534145	33.1491	was wasl-interacting protein family member 1	0		1.67022
HL.SW.v1.0.G017810	3.56812e-05	2.99923	ubiquitin-conjugating enzyme e2 5	17.6503		52.5382
HL.SW.v1.0.G017823	0.0091248	2.73765	protein sys1 homolog	2.97725		8.14573
HL.SW.v1.0.G017843	0.000325754	2.6644	NA	21.8765		58.146
HL.SW.v1.0.G017865	0.0444767	23.0735	atpase subunit 1	0		1.15588
HL.SW.v1.0.G017868	0.0137048	3.57532	uroporphyrinogen decarboxylase isoform x1	0.717694		2.69634
HL.SW.v1.0.G017966	0.0162241	5.55332	g-type lectin s-receptor-like serine threonine-protein kinase	0.268256		1.69476
HL.SW.v1.0.G018008	0.000100532	44.1945	peptidyl-prolyl cis-trans isomerase fkbp53	0		2.30236
HL.SW.v1.0.G018027	0.00101752	3.07614	protein nrt1 ptr family -like	2.40728		7.51639
HL.SW.v1.0.G018055	0.00535321	2.69086	guanine nucleotide-binding protein subunit beta-2	5.24553		14.0326
HL.SW.v1.0.G018063	2.41165e-07	8.65542	probable -trehalose-phosphate synthase	3.14368		26.6963
HL.SW.v1.0.G018149	1.98075e-05	5.41791	wrky transcription factor 40	1.9825		10.8734
HL.SW.v1.0.G018153	4.98457e-08	5.00154	patatin group a-3	4.91459		24.6459
HL.SW.v1.0.G018170	0.00291615	2.84981	e3 ubiquitin-protein ligase rglg2	10.4891		29.8122
HL.SW.v1.0.G018209	0.0018888	52.2481	transcription factor org2	0.0813297		6.86345
HL.SW.v1.0.G018216	0.00678135	12.2941	casp-like protein 1c1	0.184326		2.97254
HL.SW.v1.0.G018450	0.00115791	2.85335	pentatricopeptide repeat-containing protein at1g10330	3.56724		10.3087
HL.SW.v1.0.G018458	9.71741e-07	4.0506	flavonoid 3 -methyltransferase-like isoform x1	29.7689		119.951
HL.SW.v1.0.G018461	6.20728e-06	10.0147	galactinol synthase 1-like	4.1697		45.2947
HL.SW.v1.0.G018522	0.0402049	3.44933	protochlorophyllide-dependent translocon component 52	8.81588		29.6001
HL.SW.v1.0.G018540	0.00147054	24.9895	glu protease inhibitor	0.226967		6.43648
HL.SW.v1.0.G018546	0.00437492	8.37	carboxypeptidase d	0.160301		1.67404
HL.SW.v1.0.G018590	0.0026254	4.12419	b3 domain-containing transcription factor vrn1-like	1.07011		4.5133
HL.SW.v1.0.G018675	0.0020087	2.7584	adenosine kinase	18.0042		48.6151
HL.SW.v1.0.G018711	5.497e-05	4.03387	linoleate 13s-lipoxygenase 2- chloroplastic-like	56.5455		230.869
HL.SW.v1.0.G018729	0.00059501	3.35102	cleavage stimulating factor 64	2.26207		7.55615
HL.SW.v1.0.G018744	0.0268216	3.81136	probable wrky transcription factor 46	0.454654		1.84452
HL.SW.v1.0.G018801	0.000324001	2.88337	pti1-like tyrosine-protein kinase at3g15890	6.0975		17.365
HL.SW.v1.0.G019007	1.10838e-06	5.26068	lactoylglutathione lyase glyoxalase i family protein	15.5043		82.9096
HL.SW.v1.0.G019111	0.0267193	2.65069	cytochrome p450 82a3	1.59161		4.3207
HL.SW.v1.0.G019190	0.00911934	3.7297	wat1-related protein at4g08290	2.72668		10.0875
HL.SW.v1.0.G019203	2.954e-05	3.14195	NA	8.34406		26.0664
HL.SW.v1.0.G019231	6.82491e-05	3.80339	methylmalonate-semialdehyde dehydrogenase	2.87092		10.9378
HL.SW.v1.0.G019304	0.000375422	16.6445	wd repeat-containing protein 7	0.119523		2.73132
HL.SW.v1.0.G019393	0.00615159	26.1639	laccase 7	0		1.2782
HL.SW.v1.0.G019408	0.000274348	3.36777	ekc keops complex subunit tprkb	5.85042		19.5629
HL.SW.v1.0.G019509	0.0270439	4.3196	NA	0.759546		3.34786
HL.SW.v1.0.G019520	0.000180779	3.33334	bpi lbp family protein at1g04970	2.92319		9.7298
HL.SW.v1.0.G019564	0.000150836	22.9324	annexin-like protein rj4	0.247179		7.00801
HL.SW.v1.0.G019667	0.0018661	3.06355	serine carboxypeptidase-like 34	2.73054		8.40983
HL.SW.v1.0.G019669	0.00661056	3.11439	cyclic nucleotide-gated ion channel 1-like	1.81487		5.70318
HL.SW.v1.0.G019719	0.00175848	4.07322	pyrophosphate-energized vacuolar membrane proton pump 1-like	1.99801		8.19763
HL.SW.v1.0.G019778	0.000419907	3.09831	peroxisome biogenesis protein 16 isoform x1	3.69424		11.3485
HL.SW.v1.0.G019788	0.0279937	3.46896	NA	0.577469		2.08055
HL.SW.v1.0.G019827	3.45215e-07	5.3618	endochitinase pr4-like	35.8931		186.415
HL.SW.v1.0.G019882	0.00903969	23.1668	golgi snap receptor complex member 1-1	0		1.17011
HL.SW.v1.0.G019907	0.00439202	6.0026	wall-associated receptor kinase-like 9	0.447965		2.8714
HL.SW.v1.0.G019908	0.0121581	2.84125	wall-associated receptor kinase-like 9	1.4781		4.30991
HL.SW.v1.0.G020024	0.0115179	3.02491	probable wrky transcription factor 61	1.70609		5.18492
HL.SW.v1.0.G020031	0.00410548	10.2771	non-specific lipid-transfer protein 8	1.06118		11.7902
HL.SW.v1.0.G020034	0.000394514	3.4046	two pore calcium channel protein 1	2.22884		7.7223
HL.SW.v1.0.G020048	0.00515671	4.32523	serine threonine-protein phosphatase pp1	1.36504		6.06565
HL.SW.v1.0.G020056	0.0477773	4.27453	aquaporin tip2-1	0.589348		2.79463
HL.SW.v1.0.G020058	0.000599638	8.76591	tetrahydrocannabinolic acid partial	0.615143		6.02818
HL.SW.v1.0.G020078	0.00151359	3.86091	NA	1.01427		4.01568
HL.SW.v1.0.G020094	0.0385433	3.05853	peptide transporter 1 isoform 1	1.13464		3.4265
HL.SW.v1.0.G020210	1.77229e-06	4.09576	PREDICTED: cyclin-B1-2	73.1369		294.325
HL.SW.v1.0.G020226	0.0418677	8.38425	glu protease inhibitor	0.170154		1.76256
HL.SW.v1.0.G020277	0.00148177	17.7076	isoflavone 2 -hydroxylase	0.262242		5.22879
HL.SW.v1.0.G020319	0.000153537	7.41462	NA	2.54906		19.6747
HL.SW.v1.0.G020467	0.00145698	3.88188	probable protein phosphatase 2c 59	13.1238		48.68
HL.SW.v1.0.G020573	0.0385553	3.24845	lysine histidine transporter-like 8	0.989152		3.42717
HL.SW.v1.0.G020629	0.00494605	2.68411	no lysine kinase 6 isoform 1	1.9962		5.37577
HL.SW.v1.0.G020673	0.00475249	11.9934	NA	0.112145		1.80657
HL.SW.v1.0.G020686	1.51909e-05	7.54039	alpha-farnesene synthase	12.8904		94.8155
HL.SW.v1.0.G020775	0.00434395	2.78697	carotenoid (9 )-cleavage dioxygenase 1	4.11093		11.4342
HL.SW.v1.0.G020781	0.00387138	2.87032	NA	2.31655		6.70186
HL.SW.v1.0.G020789	3.16983e-16	89.8074	NA	0.368259		36.9077
HL.SW.v1.0.G020804	0.0452491	2.69437	lrr receptor-like serine threonine-protein kinase gso1	1.82881		5.0651
HL.SW.v1.0.G020845	0.000267308	50.8548	germin-like protein subfamily 1 member 11	0.0430508		5.00577
HL.SW.v1.0.G020947	0.00621557	2.84057	NA	27.1051		76.5264
HL.SW.v1.0.G021008	2.55741e-07	4.65634	autophagy-related protein 8a	13.1129		59.3828
HL.SW.v1.0.G021045	0.000389226	2.95886	uridine kinase-like protein 3	10.4177		30.0368
HL.SW.v1.0.G021126	0.000497323	5.06673	wall-associated receptor kinase-like 9	1.19766		6.28209
HL.SW.v1.0.G021206	0.00074461	3.67805	asparagine synthetase	353.792		1252.73
HL.SW.v1.0.G021392	0.0132368	3.1824	purple acid phosphatase 15	1.33562		4.35716
HL.SW.v1.0.G021409	0.00555192	2.74279	sodium-coupled neutral amino acid transporter 5-like	2.72361		7.48442
HL.SW.v1.0.G021414	5.39741e-06	4.6316	stachyose synthase	4.28947		20.0792
HL.SW.v1.0.G021511	2.33391e-06	3.50451	probable indole-3-pyruvate monooxygenase yucca10	40.2357		141.673
HL.SW.v1.0.G021618	0.00113103	86.7529	kdel-tailed cysteine endopeptidase cep1	0.0250011		6.14396
HL.SW.v1.0.G021627	5.52448e-05	4.44554	1-aminocyclopropane-1-carboxylate oxidase-like protein	20.6995		89.0029
HL.SW.v1.0.G021647	0.020462	3.8414	hit zinc -1-like conserved region isoform 1	0.459822		1.9684
HL.SW.v1.0.G021656	0.0148963	4.36466	udp-glucose glucosyltransferase	0.54481		2.53162
HL.SW.v1.0.G021661	0.0372259	3.23135	respiratory burst oxidase like protein b	0.649419		2.19996
HL.SW.v1.0.G021681	2.01827e-12	59.618	peptidyl-prolyl cis-trans isomerase cyp19-3	1.18145		70.329
HL.SW.v1.0.G021701	1.09637e-05	32.4071	serine protease inhibitor	7.32893		229.245
HL.SW.v1.0.G021743	0.001343	2.74907	beta-glucosidase 41	7.32799		19.6798
HL.SW.v1.0.G021787	0.0030116	28.6228	NA	0		1.43585
HL.SW.v1.0.G021820	0.001386	2.53148	1-aminocyclopropane-1-carboxylate oxidase	8.48897		21.5814
HL.SW.v1.0.G021837	0.0453119	3.87719	protein rmd5 homolog a-like	0.307492		1.3753
HL.SW.v1.0.G021920	0.00322327	29.4246	NA	0		1.55444
HL.SW.v1.0.G021924	1.6346e-05	27.5194	NA	1.53278		40.0861
HL.SW.v1.0.G021960	0.00288755	3.22351	beta-galactosidase 1	4.93131		15.5423
HL.SW.v1.0.G021962	0.000114131	4.87667	wall-associated receptor kinase-like 22	8.19851		41.7818
HL.SW.v1.0.G022038	0.00094569	5.22583	rna polymerase alpha subunit	0.623288		3.49289
HL.SW.v1.0.G022039	0.0113382	4.21245	ribosomal protein s3	0.540648		2.43344
HL.SW.v1.0.G022073	0.0349922	4.00817	protein irx15-like-like	0.587541		2.37391
HL.SW.v1.0.G022082	0.0202344	2.71521	receptor-like protein 12	1.61316		4.44134
HL.SW.v1.0.G022110	0.0059158	2.78368	l-ala-d l-glu epimerase	1.9268		5.46811
HL.SW.v1.0.G022116	0.00083231	20.3427	cannabidiolic acid synthase-like	0.152925		3.97338
HL.SW.v1.0.G022128	0.00422463	3.09772	phosphoenolpyruvate carboxykinase	3.57152		10.8268
HL.SW.v1.0.G022188	0.00181448	3.82193	5-oxoprolinase	2.95554		10.9684
HL.SW.v1.0.G022236	0.00883246	3.15553	tropinone reductase homolog at1g07440-like	12.7487		39.2656
HL.SW.v1.0.G022333	0.0233353	2.50554	3-ketoacyl- synthase 10	3.83504		9.34119
HL.SW.v1.0.G022360	0.0250838	2.62715	abc transporter b family member 2-like	1.71077		4.46848
HL.SW.v1.0.G022432	0.00157358	3.57681	NA	1.4946		5.44608
HL.SW.v1.0.G022457	0.021348	2.60247	calmodulin-binding protein 60-c	2.35162		6.12607
HL.SW.v1.0.G022489	0.00065608	4.24127	receptor protein kinase 1	11.3598		46.6306
HL.SW.v1.0.G022524	0.0081509	2.55399	pentatricopeptide repeat-containing protein mitochondrial	2.13311		5.53699
HL.SW.v1.0.G022526	0.0288978	3.24433	isoform 1	1.22051		4.24458
HL.SW.v1.0.G022683	0.00445453	3.16212	disease resistance rpp13-like protein 1	1.31414		4.18421
HL.SW.v1.0.G022744	9.82762e-05	2.84536	e3 ubiquitin-protein ligase rma3	17.7783		50.5489
HL.SW.v1.0.G022757	0.00095598	3.56615	bzip family protein	5.68541		21.0513
HL.SW.v1.0.G022856	0.0220147	4.40179	gdsl esterase lipase exl3-like	1.1824		5.73914
HL.SW.v1.0.G022915	0.000106979	3.48773	serine threonine-protein kinase	3.86327		13.6035
HL.SW.v1.0.G022936	0.000218823	2.57682	mediator of rna polymerase ii transcription subunit 15a	13.2553		34.0713
HL.SW.v1.0.G022939	0.00282041	15.396	3-ketoacyl- synthase 19-like	0.936013		14.6016
HL.SW.v1.0.G022963	0.000659856	2.70922	NA	6.0096		16.0858
HL.SW.v1.0.G023039	0.000525766	2.52774	mitogen-activated protein kinase-mmk2-like protein	30.5473		76.1546
HL.SW.v1.0.G023070	0.0130951	3.08241	NA	1.10674		3.48812
HL.SW.v1.0.G023074	0.0195005	3.60144	NA	0.699748		2.62294
HL.SW.v1.0.G023091	6.19504e-09	73.7461	NA	0.27512		25.5627
HL.SW.v1.0.G023093	0.0389451	11.5763	NA	0.0896005		1.6762
HL.SW.v1.0.G023130	4.6164e-07	39.8669	60s acidic ribosomal protein p2b-like	1.64458		65.0544
HL.SW.v1.0.G023161	4.84759e-07	285.682	v-type proton atpase 16 kda proteolipid subunit	0		15.5185
HL.SW.v1.0.G023179	4.62882e-05	3.53517	apoptosis-inducing factor 2-like	8.61216		30.8645
HL.SW.v1.0.G023281	0.00117464	2.64083	pumilio homolog 5	5.26681		13.7738
HL.SW.v1.0.G023289	0.0173804	2.96592	translation factor guf1 chloroplastic-like	2.37008		7.15016
HL.SW.v1.0.G023332	0.00783405	5.71856	probable purine permease 9	0.384016		2.44736
HL.SW.v1.0.G023386	0.0462427	5.71782	NA	0.212076		1.42544
HL.SW.v1.0.G023438	0.000719933	3.28664	NA	21.0623		70.1118
HL.SW.v1.0.G023488	0.000233724	3.67911	ethylene-responsive transcription factor erf113	32.3459		116.775
HL.SW.v1.0.G023502	1.60527e-09	5.04451	2-oxoglutarate and fe -dependent oxygenase superfamily protein isoform 1	10.0093		51.0617
HL.SW.v1.0.G023503	3.10804e-14	9.58088	hyoscyamine 6-dioxygenase	8.62941		82.9118
HL.SW.v1.0.G023504	1.76435e-11	21.8665	2-oxoglutarate and fe -dependent oxygenase superfamily protein isoform 1	0.933143		21.6829
HL.SW.v1.0.G023523	0.0208408	2.56576	ubiquitin carboxyl-terminal hydrolase 22	1.50557		3.94764
HL.SW.v1.0.G023548	0.0120663	3.15044	beta-carotene hydroxylase	1.89333		5.94515
HL.SW.v1.0.G023554	0.008245	3.35605	c2h2l domain class transcription factor	1.00233		3.44198
HL.SW.v1.0.G023587	9.49321e-07	5.08558	wound-induced protein win2	8.03223		40.9405
HL.SW.v1.0.G023594	0.0272077	4.34641	cytochrome c biogenesis c	0.377868		1.7805
HL.SW.v1.0.G023658	0.00179475	2.81102	alpha-l-arabinofuranosidase 1-like	15.6118		43.0689
HL.SW.v1.0.G023666	0.000898881	2.76169	NA	10.6526		29.5203
HL.SW.v1.0.G023702	4.43605e-07	6.71969	cyclic nucleotide-gated ion channel 1-like	2.80273		18.7888
HL.SW.v1.0.G023735	0.0216892	4.30333	protein nrt1 ptr family	0.415407		1.9573
HL.SW.v1.0.G023812	0.0277685	5.05976	flavonol synthase flavanone 3-hydroxylase-like	1.25726		6.90281
HL.SW.v1.0.G023819	0.00625447	2.58915	probable inactive leucine-rich repeat receptor-like protein kinase at1g66830	4.65756		11.9735
HL.SW.v1.0.G023871	0.00444862	2.51371	5-oxoprolinase	4.07313		10.1618
HL.SW.v1.0.G023895	0.00311889	2.70762	dna repair and recombination protein rad26-like protein	3.06935		8.40111
HL.SW.v1.0.G023916	0.00902173	2.50032	transcription factor bhlh041	2.59559		6.45318
HL.SW.v1.0.G023937	1.42968e-12	105.209	NA	0.368259		43.4581
HL.SW.v1.0.G023951	0.000125907	20.189	inhibitor of trypsin and hageman	2.15636		42.5591
HL.SW.v1.0.G024044	0.0278778	21.771	triacylglycerol acidic lipase tal3	0		1.09366
HL.SW.v1.0.G024155	0.000765863	2.83718	phenylalanine ammonia lyase	47.9779		135.811
HL.SW.v1.0.G024161	0.000209041	2.68962	transcription factor vip1	10.4613		27.9522
HL.SW.v1.0.G024168	0.0158707	2.65451	myb-related protein myb4	1.63699		4.38717
HL.SW.v1.0.G024209	7.63872e-05	6.63245	hypothetical protein L484_013594	0.632226		4.53482
HL.SW.v1.0.G024210	0.0022275	4.06867	hypothetical protein L484_013594	1.31085		5.64941
HL.SW.v1.0.G024225	0.00154655	3.52459	stress-induced receptor-like kinase	5.55232		19.4874
HL.SW.v1.0.G024256	0.0132803	5.37864	carotenoid (9 )-cleavage dioxygenase 1	0.360465		2.11623
HL.SW.v1.0.G024265	0.0337388	24.1373	galacturonosyltransferase 8	0		1.21174
HL.SW.v1.0.G024273	0.00270835	3.11	f-box lrr-repeat protein 4	1.73515		5.48671
HL.SW.v1.0.G024274	0.0112674	2.68986	importin subunit alpha	2.77639		7.58214
HL.SW.v1.0.G024310	0.0122325	2.7181	atp-citrate synthase beta chain protein 2	1.90171		5.17327
HL.SW.v1.0.G024352	0.0272731	2.51028	NA	1.41765		3.69889
HL.SW.v1.0.G024371	0.00403658	47.2405	sugar transporter erd6-like 16	0		2.28367
HL.SW.v1.0.G024386	0.000184461	3.26845	trna-dihydrouridine synthase	4.66505		15.0686
HL.SW.v1.0.G024515	0.00827322	3.13848	uncharacterized acetyltransferase at3g50280-like	2.3684		7.46556
HL.SW.v1.0.G024563	2.97397e-05	64.6635	lignin-forming anionic peroxidase	0.268122		19.4312
HL.SW.v1.0.G024594	0.0218172	6.907	probable pectinesterase pectinesterase inhibitor 12	0.237999		1.9589
HL.SW.v1.0.G024611	0.000548819	3.79252	NA	5.16958		18.8932
HL.SW.v1.0.G024741	8.00143e-07	4.11135	wrky transcription factor 70	20.5501		83.3441
HL.SW.v1.0.G024937	0.00288219	2.87431	calmodulin-like protein 11 isoform x2	4.4511		12.7549
HL.SW.v1.0.G024969	0.026742	7.49213	blue copper protein	0.206466		1.98996
HL.SW.v1.0.G024983	0.00211279	35.2573	linoleate 13s-lipoxygenase 2- chloroplastic-like	0.033524		2.81493
HL.SW.v1.0.G025015	0.0385295	3.01759	alanine--glyoxylate aminotransferase 2 homolog mitochondrial-like	6.15447		17.5908
HL.SW.v1.0.G025180	0.0246796	2.5247	lycopene beta chloroplastic chromoplastic-like	1.56943		4.04423
HL.SW.v1.0.G025245	0.00217356	3.9008	cystinosin homolog	3.25409		12.3126
HL.SW.v1.0.G025253	0.0181498	19.9985	glutathione s-transferase t1	0		1.01036
HL.SW.v1.0.G025263	0.0157817	3.2885	wall-associated receptor kinase-like 16	3.66081		11.291
HL.SW.v1.0.G025285	0.00322695	3.27914	NA	1.45363		4.87473
HL.SW.v1.0.G025317	0.018069	3.41221	two-component response regulator	1.62125		5.33659
HL.SW.v1.0.G025371	0.0382289	4.72168	receptor-like protein 12	0.866195		4.44338
HL.SW.v1.0.G025395	0.000195412	4.41987	calmodulin-like protein 11	3.62903		16.0652
HL.SW.v1.0.G025404	0.00294877	5.76413	lysine histidine transporter-like 8	0.427612		2.77969
HL.SW.v1.0.G025456	0.00986581	3.60229	beta-amyrin synthase-like	0.949078		3.60086
HL.SW.v1.0.G025487	0.0104454	7.45955	ureide permease 1 isoform 4	0.232082		2.11488
HL.SW.v1.0.G025500	0.00954109	3.16813	NA	2.67432		8.34981
HL.SW.v1.0.G025517	0.0471146	2.50616	salutaridinol 7-o-acetyltransferase	11.022		28.5057
HL.SW.v1.0.G025521	0.0394488	2.65572	cytochrome c biogenesis fn	1.07282		2.92472
HL.SW.v1.0.G025579	0.0115921	2.64589	oxidative stress 3	13.7699		34.9196
HL.SW.v1.0.G025683	0.0116349	2.61594	autophagy-related protein 13-like	2.33394		6.05186
HL.SW.v1.0.G025697	1.6045e-06	7.60463	zeatin o-glucosyltransferase	8.89529		66.3984
HL.SW.v1.0.G025722	0.000936103	3.25965	ring-h2 finger protein atl54	2.0493		6.88066
HL.SW.v1.0.G025726	0.000721613	6.96693	carbonic anhydrase 2-like isoform x2	7.1353		46.8374
HL.SW.v1.0.G025791	0.00148363	2.86553	probable glycerol-3-phosphate acyltransferase 3	13.6229		39.569
HL.SW.v1.0.G025856	0.00737927	2.68667	nac domain-containing protein 100-like	6.74627		17.7905
HL.SW.v1.0.G025859	0.000859269	3.12663	myrcene synthase	5.05636		15.9556
HL.SW.v1.0.G025901	0.00648786	5.26714	NA	0.434828		2.53558
HL.SW.v1.0.G025969	0.0422364	3.19693	NA	0.572142		1.92991
HL.SW.v1.0.G026168	0.0401623	2.72182	lrr receptor-like serine threonine-protein kinase	1.32892		3.69918
HL.SW.v1.0.G026235	0.00689747	2.60142	NA	1.98751		5.22457
HL.SW.v1.0.G026268	0.0277914	26.9313	NA	0		1.45961
HL.SW.v1.0.G026324	0.00250607	3.88603	NA	22.3409		88.5558
HL.SW.v1.0.G026362	0.00103066	2.82971	probable -trehalose-phosphate synthase	26.4565		73.7241
HL.SW.v1.0.G026370	0.00543222	4.04	peptide nitrate transporter	0.690349		2.97172
HL.SW.v1.0.G026417	0.00118049	4.89035	nac domain-containing protein 8-like	1.65216		8.10757
HL.SW.v1.0.G026427	0.000226755	2.99198	transcription factor myb108	32.727		94.7528
HL.SW.v1.0.G026464	2.1008e-11	8.19058	NA	6.80652		55.8527
HL.SW.v1.0.G026470	0.000118755	8.15061	beta-d-xylosidase 1	12.7723		100.957
HL.SW.v1.0.G026648	0.00324783	2.58053	NA	5.07945		12.8542
HL.SW.v1.0.G026767	0.0046426	4.63143	cbl-interacting protein kinase 18-like	1.02473		4.76104
HL.SW.v1.0.G026770	0.00611962	3.04889	NA	2.22513		6.6995
HL.SW.v1.0.G026779	0.00639265	2.64763	tmv resistance protein	7.91729		20.534
HL.SW.v1.0.G026808	0.036502	23.3301	nadh-plastoquinone oxidoreductase subunit 3	0		1.16626
HL.SW.v1.0.G026901	0.00232032	2.82033	far1-related sequence 3 isoform 1	2.30145		6.49368
HL.SW.v1.0.G026960	0.00049723	6.0237	NA	24.4211		135.239
HL.SW.v1.0.G027024	0.00792805	7.63413	polygalacturonase at1g48100	0.218881		1.95345
HL.SW.v1.0.G027084	0.00304268	5.45615	receptor-like protein kinase	0.91206		5.27764
HL.SW.v1.0.G027111	9.45659e-05	4.01086	glutamate dehydrogenase 1	2.1925		8.7982
HL.SW.v1.0.G027118	0.0183178	3.01294	NA	1.07814		3.30572
HL.SW.v1.0.G027185	0.0423999	3.81542	proline-rich receptor-like protein kinase perk4 isoform x1	0.525181		2.08967
HL.SW.v1.0.G027209	0.000299622	6.31812	NA	7.13905		43.5486
HL.SW.v1.0.G027255	0.00779865	2.532	NA	2.58029		6.43387
HL.SW.v1.0.G027256	0.0362107	12.3875	rhicadhesin receptor	0.0405524		1.15201
HL.SW.v1.0.G027272	0.00629278	4.57142	NA	0.554371		2.68328
HL.SW.v1.0.G027288	3.25637e-05	11.9035	cytochrome p450 71d11-like	0.665889		8.23808
HL.SW.v1.0.G027304	0.0176769	6.01874	NA	0.184779		1.3616
HL.SW.v1.0.G027305	0.00214513	5.59586	NA	0.953864		5.46156
HL.SW.v1.0.G027337	0.00512408	4.98674	dna rna polymerases superfamily protein	0.920518		4.99572
HL.SW.v1.0.G027425	0.00595474	2.55424	zinc finger protein nutcracker	6.32046		15.8615
HL.SW.v1.0.G027428	0.00392896	13.5936	NA	1.47304		20.2803
HL.SW.v1.0.G027436	0.000263967	2.75238	gtp-binding nuclear protein ran-3	344.914		929.888
HL.SW.v1.0.G027580	0.000202259	3.91167	cysteine-rich receptor-like protein kinase 29	9.95664		38.0548
HL.SW.v1.0.G027652	3.12582e-05	3.34256	u-box domain-containing protein 4-like	14.6495		47.9898
HL.SW.v1.0.G027795	0.00287684	2.68337	NA	10.9981		28.9471
HL.SW.v1.0.G027820	0.000232397	2.74343	NA	72.174		198.973
HL.SW.v1.0.G027836	0.00391473	5.98619	cbl-interacting protein kinase 18-like	0.7933		4.77006
HL.SW.v1.0.G027876	0.0381087	21.8304	bark storage protein a	0		1.02564
HL.SW.v1.0.G027920	0.005582	2.57519	NA	4.41027		11.335
HL.SW.v1.0.G027925	0.0337871	3.48336	dehydration-responsive element-binding protein 2a	1.20732		4.1359
HL.SW.v1.0.G028137	0.032442	3.73131	calcium and calcium calmodulin-dependent serine threonine-protein kinase	0.432285		1.77098
HL.SW.v1.0.G028156	0.0111252	2.60807	NA	1.89748		4.97202
HL.SW.v1.0.G028200	8.11388e-05	3.31904	secretory carrier-associated membrane protein 3-like	16.2941		53.1495
HL.SW.v1.0.G028345	0.0130689	4.84597	ribonuclease 3-like protein 3	0.419358		2.16874
HL.SW.v1.0.G028435	0.00253401	3.44194	wall-associated receptor kinase-like 9	2.48941		8.60706
HL.SW.v1.0.G028436	0.0138307	3.45131	wall-associated receptor kinase-like 9	1.19772		4.26852
HL.SW.v1.0.G028437	0.000510553	2.74694	serine arginine-rich splicing factor sr45a-like isoform x1	97.9029		262.617
HL.SW.v1.0.G028443	3.00669e-07	5.49781	cytochrome c oxidase subunit 6b-2	23.155		123.839
HL.SW.v1.0.G028448	0.0045709	2.91568	glutamate receptor -like	2.61194		7.64022
HL.SW.v1.0.G028453	0.0387281	2.72173	g-type lectin s-receptor-like serine threonine-protein kinase rlk1	0.898119		2.46337
HL.SW.v1.0.G028576	0.00135555	2.79295	abc transporter b family member 28	3.26946		9.19029
HL.SW.v1.0.G028599	3.7524e-07	5.76778	myb-related protein 308	8.97693		51.85
HL.SW.v1.0.G028600	0.000417444	11.9588	myb transcription factor myb56	0.171391		2.58292
HL.SW.v1.0.G028625	0.0382895	9.33416	vinorine synthase-like	0.12295		1.67859
HL.SW.v1.0.G028663	0.00760498	2.66378	transcription initiation factor tfiid subunit 4b	1.73145		4.6338
HL.SW.v1.0.G028829	8.67059e-05	5.60892	probable glutathione s-transferase isoform x1	2.06137		11.9374
HL.SW.v1.0.G028892	0.00495577	3.06754	kinesin heavy chain-like isoform x1	1.55456		4.75247
HL.SW.v1.0.G028900	2.59355e-06	7.75489	formate--tetrahydrofolate ligase	1.25029		10.1743
HL.SW.v1.0.G028959	0.0166935	10.9094	myb family transcription factor	0.0352518		0.905579
HL.SW.v1.0.G029080	0.0102032	2.55427	poly(adp-ribose) glycohydrolase 1	2.08112		5.34602
HL.SW.v1.0.G029231	0.0168459	4.72689	transcription factor bhlh62	2.47216		11.1371
HL.SW.v1.0.G029294	0.0469829	3.17035	probable glycosyltransferase at5g25310	0.465197		1.58913
HL.SW.v1.0.G029418	0.000528571	3.84257	50s ribosomal protein chloroplastic	2.20894		8.5493
HL.SW.v1.0.G029422	0.0498786	8.00194	mitochondrial pyruvate carrier 1-like isoform x1	0.214576		1.86113
HL.SW.v1.0.G029485	0.0216137	4.01879	receptor-like protein 12	0.545618		2.39458
HL.SW.v1.0.G029509	0.0137611	2.57389	NA	5.2428		13.1419
HL.SW.v1.0.G029513	9.24465e-06	3.19279	universal stress protein a-like protein	10.3288		32.9492
HL.SW.v1.0.G029611	0.000141514	2.5668	e3 ubiquitin-protein ligase ring1-like	22.4972		57.8249
HL.SW.v1.0.G029652	0.00906199	3.07719	epoxide hydrolase 2	11.7626		36.7304
HL.SW.v1.0.G029665	0.000926441	3.84537	scarecrow-like protein 3 isoform x1	1.21028		4.87857
HL.SW.v1.0.G029760	0.000196202	2.77661	NA	174.651		475.152
HL.SW.v1.0.G029796	0.000524928	4.5041	beta-galactosidase 1-like	2.20778		9.92982
HL.SW.v1.0.G029843	0.00494294	4.81476	wall-associated receptor kinase 2	0.567703		2.80111
HL.SW.v1.0.G029846	0.00662346	2.57177	peptidyl-prolyl cis-trans isomerase chloroplastic isoform x2	4.91112		12.4693
HL.SW.v1.0.G029896	0.00333027	6.38724	cytochrome p450 94a1	0.396411		2.80757
HL.SW.v1.0.G030055	0.000133192	3.35097	atpase subunit 4	4.33818		14.5839
HL.SW.v1.0.G030095	0.000773464	7.13409	cationic amino acid transporter 1	0.617895		4.48248
HL.SW.v1.0.G030154	4.89067e-05	9.24585	NA	0.648694		6.29796
HL.SW.v1.0.G030219	0.0180373	3.60867	sodium hydrogen exchanger 4-like	0.50091		1.91901
HL.SW.v1.0.G030230	0.0174911	3.04588	lrr receptor-like serine threonine-protein kinase	1.40832		4.21081
HL.SW.v1.0.G030273	0.00900472	3.38057	NA	2.16865		7.29103
HL.SW.v1.0.G030348	0.0336136	2.69832	probable folate-biopterin transporter 4	1.00091		2.74651
HL.SW.v1.0.G030386	0.0443728	6.4337	gdsl esterase lipase	0.431889		2.93122
HL.SW.v1.0.G030396	0.0037974	6.65526	probable polyol transporter 6	1.05016		6.8522
HL.SW.v1.0.G030436	6.59055e-09	5.19205	golgi apparatus membrane protein tvp38	7.51486		38.5697
HL.SW.v1.0.G030453	0.0078378	2.7515	homolog subfamily c member 7	2.08113		5.70036
HL.SW.v1.0.G030487	0.00017729	3.79985	hypothetical protein L484_003183	2.0955		8.18678
HL.SW.v1.0.G030504	0.00139724	3.72186	e3 ubiquitin-protein ligase march8 isoform x1	1.20443		4.56793
HL.SW.v1.0.G030552	5.98635e-05	2.91253	chaperone protein	9.97722		29.2886
HL.SW.v1.0.G030564	0.00520774	3.61449	probable lrr receptor-like serine threonine-protein kinase at1g07650 isoform x2	1.6703		6.12442
HL.SW.v1.0.G030583	0.000716871	2.88087	NA	10.0121		28.3598
HL.SW.v1.0.G030614	0.000939506	3.2583	peroxisomal -dienoyl- reductase-like	4.57663		15.0526
HL.SW.v1.0.G030621	0.039685	3.96886	udp-glucose 6-dehydrogenase 1	0.436511		1.93514
HL.SW.v1.0.G030667	0.0145337	33.2052	transcription factor bim2 isoform x1	0		1.68397
HL.SW.v1.0.G030716	0.0106261	5.87093	ribosomal protein s3	0.259226		1.78739
HL.SW.v1.0.G030788	7.04367e-05	3.78291	NA	2.96962		11.4051
HL.SW.v1.0.G030918	0.00146624	5.8927	beta-galactosidase precursor	4.2234		23.9735
HL.SW.v1.0.G030964	0.000216985	4.49498	casp-like protein 4a4	3.83464		17.3783
HL.SW.v1.0.G030965	8.86355e-05	3.57529	bifunctional udp-glucose 4-epimerase and udp-xylose 4-epimerase 1	9.68294		34.4865
HL.SW.v1.0.G031081	0.000138238	4.83261	wall-associated receptor kinase-like 16	1.03971		5.21176
HL.SW.v1.0.G031109	0.0136931	16.2473	homeobox-leucine zipper protein athb-40	0.158405		3.18766
HL.SW.v1.0.G031163	0.00454611	3.80229	protein srg1-like	144.369		543.89
HL.SW.v1.0.G031264	0.0180371	4.59379	peroxidase n1-like	4.0372		17.309
HL.SW.v1.0.G031353	0.00520176	3.55063	trna 2 -phosphotransferase 1	0.881264		3.20253
HL.SW.v1.0.G031433	0.047538	3.05956	NA	2.14163		6.76495
HL.SW.v1.0.G031457	0.0204692	2.57202	reticulon-like protein b16	1.44146		3.79103
HL.SW.v1.0.G031488	0.000823871	2.67373	NA	8.82237		23.3138
HL.SW.v1.0.G031502	0.00380699	2.70354	probable galacturonosyltransferase 6	2.6295		7.17855
HL.SW.v1.0.G031513	0.000413709	3.45535	pyruvate dehydrogenase (acetyl-transferring) mitochondrial	16.9333		57.2765
HL.SW.v1.0.G031546	0.00915486	2.72332	NA	1.96921		5.584
HL.SW.v1.0.G031565	7.30603e-11	7.44828	probable wrky transcription factor 70	87.7203		640.453
HL.SW.v1.0.G031585	0.0039547	2.58353	endonuclease or glycosyl hydrolase	3.29569		8.54125
HL.SW.v1.0.G031675	0.000715513	15.0392	isoflavone 2 -hydroxylase	0.184676		3.3202
HL.SW.v1.0.G031677	0.0171365	5.20337	bis(5 -adenosyl)-triphosphatase-like isoform x2	0.42574		2.52236
HL.SW.v1.0.G031715	0.0205752	5.37177	probable aldo-keto reductase 1	0.769218		4.2806
HL.SW.v1.0.G031782	0.00453927	7.65604	acyl-protein thioesterase 1-like	0.177382		1.71989
HL.SW.v1.0.G031877	0.00050338	3.67279	beta- -glucanase	9.84616		36.4774
HL.SW.v1.0.G031899	0.0417536	2.53122	receptor-like protein 12	1.58564		4.16277
HL.SW.v1.0.G031925	4.36498e-06	3.62382	universal stress protein a-like protein	113.949		406.796
HL.SW.v1.0.G031946	0.0319219	3.20944	g-type lectin s-receptor-like serine threonine-protein kinase rlk1	0.77419		2.66256
HL.SW.v1.0.G031973	0.000940781	2.5693	leucine-rich repeat family protein isoform 2	54.7226		137.629
HL.SW.v1.0.G031978	0.00791472	4.7224	transmembrane and coiled-coil domain-containing protein 5b	0.477949		2.43107
HL.SW.v1.0.G032015	0.0395436	19.5618	NA	0		0.922809
HL.SW.v1.0.G032034	0.0488803	12.4584	gdsl esterase lipase	0.028746		0.885885
HL.SW.v1.0.G032078	0.0189086	12.3004	beta-amyrin synthase-like	0.0679095		1.47811
HL.SW.v1.0.G032148	0.00166285	2.74532	probable serine threonine-protein kinase at1g09600	2.8431		7.85935
HL.SW.v1.0.G032163	0.00129732	2.59368	protein isoform 1	7.69512		19.5523
HL.SW.v1.0.G032236	1.34303e-05	51.7124	transcription factor	0		2.71155
HL.SW.v1.0.G032265	0.00251169	3.27202	electron transfer flavoprotein subunit mitochondrial	1.70262		5.51791
HL.SW.v1.0.G032293	0.00688885	2.77016	atp-dependent rna helicase ddx5	15.394		42.3951
HL.SW.v1.0.G032307	0.000493549	5.22451	bag family molecular chaperone regulator 3	3.81319		20.0074
HL.SW.v1.0.G032314	0.0131371	3.47684	4-hydroxyphenylpyruvate dioxygenase	3.67244		12.6047
HL.SW.v1.0.G032329	0.00196194	7.23462	macpf domain-containing protein nsl1	3.20207		21.6929
HL.SW.v1.0.G032335	0.000371715	4.31191	NA	1.35653		5.86723
HL.SW.v1.0.G032364	0.0264428	5.11537	basic 7s globulin-like	7.36592		34.9971
HL.SW.v1.0.G032452	0.021908	7.32534	lrr receptor-like protein kinase	0.197163		1.88932
HL.SW.v1.0.G032508	0.0140687	3.59742	maturase partial	1.02087		3.60538
HL.SW.v1.0.G032523	0.000687272	3.79424	NA	1.50267		5.74534
HL.SW.v1.0.G032587	7.05755e-05	3.30325	vesicle transport v-snare 12	7.68909		25.0864
HL.SW.v1.0.G032592	2.87908e-06	5.28999	alpha beta-hydrolases superfamily protein isoform 1	16.2736		86.3045
HL.SW.v1.0.G032607	2.12064e-06	3.60297	probable leucine-rich repeat receptor-like serine threonine-protein kinase at5g15730 isoform x1	10.6864		38.6727
HL.SW.v1.0.G032631	0.00217195	2.57908	u1 small nuclear ribonucleoprotein a-like isoform x2	5.14296		13.0949
HL.SW.v1.0.G032698	0.00174769	2.83995	protein nrt1 ptr family -like	8.34213		23.9568
HL.SW.v1.0.G032729	4.30881e-05	3.89042	probably inactive leucine-rich repeat receptor-like protein kinase at5g48380	4.59679		17.9862
HL.SW.v1.0.G032730	1.54457e-05	2.95374	probably inactive leucine-rich repeat receptor-like protein kinase	61.8094		179.396
HL.SW.v1.0.G032767	0.0226034	2.6902	nac domain-containing protein 69	1.29623		3.48516
HL.SW.v1.0.G032783	0.000805686	3.06159	histone h4	3.41651		10.2534
HL.SW.v1.0.G032791	6.67308e-05	3.06338	probable vamp-like protein at1g33475	6.2429		19.13
HL.SW.v1.0.G032856	0.0489009	2.69695	NA	1.03119		2.84409
HL.SW.v1.0.G032904	0.0023723	2.68114	homogentisate -dioxygenase	9.98013		26.4568
HL.SW.v1.0.G032947	0.000198768	2.61323	signal recognition particle 14 kda protein	23.7477		61.319
HL.SW.v1.0.G032963	3.92053e-05	2.78399	protein pat1 homolog 1-like	18.1856		50.5242
HL.SW.v1.0.G032984	0.00507197	2.7489	yth domain-containing family protein 3-like isoform x1	2.71134		7.40433
HL.SW.v1.0.G033023	0.00034318	2.51789	protein transport protein sec61 subunit gamma-like	78.1271		192.764
HL.SW.v1.0.G033024	0.00875854	4.94242	peroxidase 55-like	1.41025		7.45392
HL.SW.v1.0.G033124	0.0350233	3.29692	cytochrome p450	1.86492		5.9667
HL.SW.v1.0.G033138	0.00152341	2.61078	probable glycosyltransferase at5g03795	31.049		79.3835
HL.SW.v1.0.G033193	0.00369158	2.86395	cytochrome p450 71a9-like	2.77598		8.17955
HL.SW.v1.0.G033200	0.000329034	4.32548	glycinin g3	2.26727		9.80515
HL.SW.v1.0.G033286	0.030715	2.80922	NA	1.6265		4.77836
HL.SW.v1.0.G033308	0.00758223	6.95946	hypothetical protein L484_005835	0.444764		3.25448
HL.SW.v1.0.G033332	0.00182115	2.66925	casein kinase i-like isoform x3	5.32354		14.2944
HL.SW.v1.0.G033406	0.00339456	9.58377	myb family transcription factor	0.274894		2.9616
HL.SW.v1.0.G033424	6.80517e-05	6.14663	patatin group a-3	0.770855		5.00634
HL.SW.v1.0.G033450	0.000673783	3.11549	-oxoglutarate 3-dioxygenase	12.3207		38.4764
HL.SW.v1.0.G033478	0.0312023	10.408	fatty acyl- reductase 3	0.0768493		1.28079
HL.SW.v1.0.G033492	0.000269447	7.34935	probable wrky transcription factor 75	4.90358		33.7438
HL.SW.v1.0.G033495	0.0032534	3.52748	hipl1 protein isoform x1	3.61165		12.487
HL.SW.v1.0.G033530	0.00133683	3.791	cellulose synthase-like protein g3	1.02678		3.97761
HL.SW.v1.0.G033614	0.0295243	2.79741	l-type lectin-domain containing receptor kinase	0.985702		2.84827
HL.SW.v1.0.G033629	0.0414122	3.3038	NA	0.572571		1.98352
HL.SW.v1.0.G033634	0.00836833	4.34752	NA	0.586764		2.59224
HL.SW.v1.0.G033695	0.000419664	2.93266	NA	5.65649		16.4211
HL.SW.v1.0.G033747	0.00185442	2.54168	g-type lectin s-receptor-like serine threonine-protein kinase at4g03230 isoform x1	10.4695		25.9213
HL.SW.v1.0.G033857	2.19695e-09	6.0237	lysine histidine transporter-like 8	45.1534		268.057
HL.SW.v1.0.G033920	0.000649656	3.97594	NA	1.26162		5.21501
HL.SW.v1.0.G033989	0.000109719	6.36411	probable l-type lectin-domain containing receptor kinase	0.983041		6.72048
HL.SW.v1.0.G034021	0.0202478	5.13818	NA	0.532891		2.84305
HL.SW.v1.0.G034044	5.90557e-05	4.36548	nac transcription factor 29-like	8.61292		37.1472
HL.SW.v1.0.G034058	0.00159993	3.15844	aldehyde dehydrogenase family 7 member a1	51.3849		155.776
HL.SW.v1.0.G034088	0.000348096	3.27192	pre-rrna-processing protein esf2	6.34627		20.512
HL.SW.v1.0.G034093	0.00272328	3.80125	NA	1.25513		4.8049
HL.SW.v1.0.G034107	0.000115158	3.24017	probable voltage-gated potassium channel subunit beta	5.05119		16.5092
HL.SW.v1.0.G034122	0.000852534	8.50934	cyclic nucleotide-gated ion channel 1-like	0.3217		3.12881
HL.SW.v1.0.G034245	8.34063e-05	4.09244	PREDICTED: uncharacterized protein LOC103438015	10.5423		41.9696
HL.SW.v1.0.G034254	2.6724e-05	7.3102	NA	0.628091		4.86842
HL.SW.v1.0.G034261	0.00010199	2.99003	tobamovirus multiplication protein 2a-like	25.4261		74.9788
HL.SW.v1.0.G034316	0.000169547	3.33696	probable xyloglucan endotransglucosylase hydrolase protein 23	18.9294		63.8939
HL.SW.v1.0.G034382	1.36183e-09	7.60289	nac domain-containing protein 29	33.2481		249.681
HL.SW.v1.0.G034389	3.19159e-05	5.84941	NA	7.16697		41.5495
HL.SW.v1.0.G034401	0.0241905	5.60074	vacuolar cation proton exchanger 3-like	0.355841		2.26346
HL.SW.v1.0.G034430	0.00452775	3.89124	cytochrome p450 71d9-like	1.03004		4.16168
HL.SW.v1.0.G034431	6.39302e-05	8.05926	cytochrome p450 71d11-like isoform x3	0.515824		4.60264
HL.SW.v1.0.G034432	4.41379e-07	4.93657	glutathione s-transferase	6.83255		33.7094
HL.SW.v1.0.G034454	0.000981508	4.15478	probable wrky transcription factor 71	2.46199		10.5758
HL.SW.v1.0.G034459	0.00060679	5.26523	NA	5.24416		28.1171
HL.SW.v1.0.G034464	0.00316411	3.51481	bifunctional 3-dehydroquinate dehydratase shikimate dehydrogenase	9.20205		31.3367
HL.SW.v1.0.G034492	0.00125356	3.43462	-linalool -nerolidol synthase	6.70855		23.2622
HL.SW.v1.0.G034506	0.00954609	7.91534	cytosolic sulfotransferase 15-like	0.167528		1.6385
HL.SW.v1.0.G034528	5.23111e-05	3.32809	cationic amino acid transporter 2 isoform 2	7.05838		23.6004
HL.SW.v1.0.G034579	0.00641163	2.79192	upf0301 protein	3.19632		8.95154
HL.SW.v1.0.G034603	0.0011675	3.1373	NA	2.57341		7.95839
HL.SW.v1.0.G034794	9.84054e-06	5.91317	probable wrky transcription factor 40 isoform x1	2.35387		14.1021
HL.SW.v1.0.G034796	9.05159e-05	2.70478	probable nucleoredoxin 1	23.2051		62.9918
HL.SW.v1.0.G034930	2.04048e-05	9.30683	probable galactinol--sucrose galactosyltransferase 1	3.9823		34.5201
HL.SW.v1.0.G034931	3.75703e-05	10.8197	seed imbibition 1	0.876362		9.31457
HL.SW.v1.0.G034932	2.81491e-05	4.59144	probable galactinol--sucrose galactosyltransferase 1	8.75108		38.4316
HL.SW.v1.0.G034933	3.41897e-06	9.36514	probable galactinol--sucrose galactosyltransferase 1-like	6.65469		58.1666
HL.SW.v1.0.G035089	0.0003405	2.70401	mediator of rna polymerase ii transcription subunit 12	7.86323		21.0716
HL.SW.v1.0.G035312	0.00482352	2.76176	NA	29.8693		81.4605
HL.SW.v1.0.G035320	0.0175523	3.65269	basic 7s globulin-like	6.62329		23.101
HL.SW.v1.0.G035323	0.00159538	2.9599	NA	2.69394		8.03292
HL.SW.v1.0.G035356	1.70558e-06	6.19158	probable calcium-binding protein cml45	29.9444		184.897
HL.SW.v1.0.G035473	0.0025976	3.11749	non-specific lipid-transfer	1.78749		5.62654
HL.SW.v1.0.G035489	0.000482696	14.5685	branched-chain-amino-acid aminotransferase chloroplastic-like	7.64228		105.651
HL.SW.v1.0.G035490	0.00520459	10.6135	branched-chain-amino-acid aminotransferase 2	0.165159		2.09096
HL.SW.v1.0.G035528	0.00727666	3.07181	ring-h2 finger protein atl16	1.97731		6.07897
HL.SW.v1.0.G035536	0.0114946	2.70742	maternal effect embryo arrest 14 isoform 1	1.6781		4.67509
HL.SW.v1.0.G035596	0.000172692	20.1256	udp-glucose flavonoid 3-o-glucosyltransferase 3	0.0610696		2.2381
HL.SW.v1.0.G035605	0.0088418	21.1028	NA	0		1.07283
HL.SW.v1.0.G035609	0.0178341	4.44303	NA	0.485871		2.1844
HL.SW.v1.0.G035684	0.0456649	3.93753	probable gaba transporter 2	0.371353		1.62519
HL.SW.v1.0.G035685	1.61065e-06	4.68382	transcription factor	11.8149		53.819
HL.SW.v1.0.G035694	0.0130854	3.33679	probable receptor-like protein kinase at5g39020	0.919709		3.13414
HL.SW.v1.0.G035723	0.00170593	10.311	mitochondrial pyruvate carrier 1-like isoform x1	0.299551		3.48247
HL.SW.v1.0.G035779	0.000155437	3.08614	protein rtf2 homolog	24.5067		74.6244
HL.SW.v1.0.G035783	1.22146e-07	6.1644	calcium-dependent protein kinase 1	3.07637		18.8826
HL.SW.v1.0.G035789	0.000175094	3.27331	NA	7.6687		24.9659
HL.SW.v1.0.G035807	0.00025557	2.93071	NA	18.4103		52.9702
HL.SW.v1.0.G035819	2.30583e-05	184.605	laccase-7-like	0.0919231		25.1813
HL.SW.v1.0.G035823	2.74891e-07	11.5649	NA	11.0588		127.377
HL.SW.v1.0.G035824	0.0100958	7.02469	NA	0.373304		2.94013
HL.SW.v1.0.G035838	1.79797e-06	4.2505	extracellular ribonuclease le-like	24.572		104.878
HL.SW.v1.0.G035871	0.0275014	3.12935	autophagy-related protein 18b isoform x3	0.884397		2.93926
HL.SW.v1.0.G035981	0.00403326	5.90501	ribosomal protein s3	0.306661		2.11302
HL.SW.v1.0.G036035	0.0330827	2.54092	cellulose synthase-like protein g3	2.5571		6.55941
HL.SW.v1.0.G036058	0.00201081	6.64299	phosphatase family protein	4.65534		29.6575
HL.SW.v1.0.G036063	0.0437173	4.38296	dna rna polymerases superfamily protein	0.284064		1.43811
HL.SW.v1.0.G036068	1.77895e-05	3.38804	protein far1-related sequence 7	5.61178		18.9699
HL.SW.v1.0.G036177	0.000620486	3.855	dolichyl-diphosphooligosaccharide--protein glycosyltransferase 48 kda subunit	7.09948		27.5463
HL.SW.v1.0.G036239	0.000519104	3.80475	tmv resistance protein n	1.29369		5.01222
HL.SW.v1.0.G036330	0.0109733	5.94062	udp-glycosyltransferase 76e2-like	0.281144		1.97942
HL.SW.v1.0.G036331	2.91093e-06	7.22511	kda class i heat shock	2.04659		15.3943
HL.SW.v1.0.G036429	3.68818e-05	2.94166	NA	16.1942		47.9063
HL.SW.v1.0.G036440	0.013728	4.50718	n-acylphosphatidylethanolamine synthase-like isoform x1	0.44771		2.12537
HL.SW.v1.0.G036461	0.000540159	2.90787	u-box domain-containing protein 43	4.73046		13.6303
HL.SW.v1.0.G036490	0.00152814	2.57852	NA	4.89509		12.7646
HL.SW.v1.0.G036521	0.00332387	2.92396	photosystem ii protein l	6.25888		17.9625
HL.SW.v1.0.G036541	0.000445519	3.39963	wd repeat-containing protein 26-like	2.20848		7.60841
HL.SW.v1.0.G036571	0.000537333	2.60199	probable serine threonine-protein kinase vps15 isoform x1	7.86965		20.3176
HL.SW.v1.0.G036644	7.60573e-06	5.23617	cytochrome p450 71a9-like	2.35772		12.6209
HL.SW.v1.0.G036659	4.08937e-06	6.9957	auxin-induced protein 15a-like	1.2199		8.87088
HL.SW.v1.0.G036660	0.0046406	2.69456	NA	5.4855		14.6432
HL.SW.v1.0.G036667	0.0450552	17.768	NA	0		0.850568
HL.SW.v1.0.G036697	0.0475728	4.0999	NA	0.415007		1.80676
HL.SW.v1.0.G036702	0.000585665	2.50379	nac domain-containing protein 69	21.1061		52.1862
HL.SW.v1.0.G036752	0.0295327	5.25083	NA	0.304703		1.74649
HL.SW.v1.0.G036793	0.000554542	3.56881	protein nrt1 ptr family -like	1.99179		7.17196
HL.SW.v1.0.G036856	0.00256069	56.4362	homeobox-leucine zipper protein athb-40	0		2.74606
HL.SW.v1.0.G036928	1.75907e-05	4.79088	10-deacetylbaccatin iii 10-o-acetyltransferase	12.2065		59.551
HL.SW.v1.0.G036960	4.538e-13	16.1062	glucose-6-phosphate 1-epimerase	1.37907		22.3916
HL.SW.v1.0.G037006	0.0189119	3.17684	phospholipid-transporting atpase 2-like	0.781378		2.55205
HL.SW.v1.0.G037023	0.00136422	3.02024	zinc-binding alcohol dehydrogenase domain-containing protein 2	12.5989		37.6182
HL.SW.v1.0.G037058	7.7098e-06	3.72961	dof zinc finger isoform x2	16.1441		60.2965
HL.SW.v1.0.G037067	0.0466978	3.15846	PREDICTED: uncharacterized protein LOC103332755	0.674531		2.20097
HL.SW.v1.0.G037117	0.000379826	3.07415	chloroplastic	33.5331		99.5914
HL.SW.v1.0.G037201	0.000200196	2.83247	probable aspartyl aminopeptidase	7.75363		21.796
HL.SW.v1.0.G037380	0.00758813	2.73594	wall-associated receptor kinase 2-like	11.9648		32.0102
HL.SW.v1.0.G037381	1.60241e-05	68.741	cytochrome family subfamily polypeptide 1 isoform 1	0.022421		5.40353
HL.SW.v1.0.G037391	0.00283331	4.64159	NA	0.938302		4.43336
HL.SW.v1.0.G037418	0.00586729	6.21542	serine threonine-protein kinase bri1-like 1	0.305649		2.10147
HL.SW.v1.0.G037489	2.87707e-05	4.23183	NA	7.28317		30.2994
HL.SW.v1.0.G037505	5.81051e-05	2.98501	protein-tyrosine-phosphatase mkp1-like	16.1785		48.1823
HL.SW.v1.0.G037554	0.0122768	9.05723	abc transporter g family member 23	0.12972		1.61572
HL.SW.v1.0.G037562	0.00834139	2.56721	calcium-dependent protein kinase 1-like	2.3503		6.11111
HL.SW.v1.0.G037608	0.000356236	6.00467	calcium-binding protein cml37	1.42923		8.85522
HL.SW.v1.0.G037639	0.00128168	3.20733	NA	1.94178		6.29382
HL.SW.v1.0.G037661	9.2947e-07	4.92524	cyclic nucleotide gated channel 1 isoform 1	3.48782		17.5962
HL.SW.v1.0.G037663	4.87371e-05	5.1294	protein nim1-interacting 3	3.58489		18.6486
HL.SW.v1.0.G037692	0.0274859	8.73565	palmitoyl-acyl carrier protein chloroplastic-like	0.214865		2.40307
HL.SW.v1.0.G037730	0.0464219	2.97244	protein transparent testa 1-like	0.940535		3.00369
HL.SW.v1.0.G037876	0.000106256	2.59144	mitochondrial protein import protein zim17	21.9953		57.4549
HL.SW.v1.0.G037985	0.0134547	3.52823	receptor-like protein kinase	1.83646		6.73701
HL.SW.v1.0.G038036	0.00174156	34.9833	NA	0		1.7117
HL.SW.v1.0.G038042	0.000714021	4.49259	NA	3.46706		15.4111
HL.SW.v1.0.G038102	0.00246675	34.0336	NA	0		1.73236
HL.SW.v1.0.G038136	0.000765047	5.00268	cytochrome c biogenesis fn	0.697113		3.65407
HL.SW.v1.0.G038179	0.000156805	2.73332	ap2 erf domain-containing transcription	57.8476		158.138
HL.SW.v1.0.G038293	0.000997722	3.14866	regulatory protein	2.34815		7.44279
HL.SW.v1.0.G038294	1.12186e-05	4.32278	NA	10.2979		44.8832
HL.SW.v1.0.G038358	0.000316522	2.78926	f-box protein at1g55000	13.8193		38.8146
HL.SW.v1.0.G038408	0.0016507	4.4785	NA	0.984768		4.58707
HL.SW.v1.0.G038477	0.000700037	3.49082	ornithine aminotransferase	5.46792		18.7318
HL.SW.v1.0.G038488	0.00899714	2.6441	wall-associated receptor kinase 2-like	6.51266		17.0436
HL.SW.v1.0.G038494	0.0001887	2.69942	histidine kinase 3	21.7331		58.9599
HL.SW.v1.0.G038497	0.0138543	4.8331	probable acyl-activating enzyme peroxisomal	0.668268		3.30514
HL.SW.v1.0.G038532	6.61563e-18	21.1335	glutathione s-transferase tau 7	3.80551		81.9533
HL.SW.v1.0.G038541	1.33964e-05	2.87872	e3 ubiquitin-protein ligase rhf2a	36.1209		103.765
HL.SW.v1.0.G038545	0.0491317	2.74015	ketose-bisphosphate aldolase class-ii family protein isoform 2	1.97142		5.25524
HL.SW.v1.0.G038605	0.0145187	3.24007	NA	1.70296		5.61547
HL.SW.v1.0.G038614	0.0359781	4.07927	protein nrt1 ptr family	0.439045		1.87915
HL.SW.v1.0.G038621	5.75064e-05	3.36478	probable protein phosphatase 2c 52	9.94431		33.4393
HL.SW.v1.0.G038655	0.000325553	3.99139	domain-containing protein 3	1.39144		5.67698
HL.SW.v1.0.G038777	2.92298e-05	3.87936	NA	217.966		832.997
HL.SW.v1.0.G038789	0.0133547	4.06506	nucleus isoform 1	0.565644		2.43393
HL.SW.v1.0.G038832	0.0176823	27.0183	somatic embryogenesis receptor kinase 1	0		1.35696
HL.SW.v1.0.G038937	0.0379311	3.26251	NA	1.29293		4.17829
HL.SW.v1.0.G038995	0.00209244	2.59437	NA	23.0001		59.6987
HL.SW.v1.0.G039020	0.0416905	3.3466	NA	0.44885		1.60598
HL.SW.v1.0.G039124	8.92996e-05	2.8736	ccch-type zinc finger protein with arm repeat domain isoform 1	12.4794		35.5211
HL.SW.v1.0.G039211	0.0435759	3.76766	NA	0.321839		1.34695
HL.SW.v1.0.G039234	0.000284874	3.24606	gibberellin 2-beta-dioxygenase	3.31586		10.8011
HL.SW.v1.0.G039240	0.0245362	4.42038	nitrate reductase	2.00732		9.44636
HL.SW.v1.0.G039264	0.00364995	2.95627	NA	13.6431		42.0381
HL.SW.v1.0.G039281	0.000953469	3.25263	NA	2.91737		9.52535
HL.SW.v1.0.G039341	0.00514539	3.02623	uncharacterized mitochondrial protein g00820-like	1.7665		5.33434
HL.SW.v1.0.G039373	0.000324534	3.14961	carboxylesterase 18	16.4348		52.7806
HL.SW.v1.0.G039407	0.01786	2.95453	serine carboxypeptidase-like 20	1.91873		5.66343
HL.SW.v1.0.G039480	0.000106079	3.3626	protein argonaute 2-like	10.7898		36.334
HL.SW.v1.0.G039581	0.000823862	2.69926	NA	5.07403		13.6493
HL.SW.v1.0.G039614	0.0246477	3.99242	NA	1.72321		6.66326
HL.SW.v1.0.G039844	0.0211618	4.17181	b3 domain-containing protein at2g36080-like	1.16291		4.69195
HL.SW.v1.0.G039908	0.00261209	7.99344	peptidyl-prolyl cis-trans isomerase chloroplastic isoform x1	0.176049		1.79067
HL.SW.v1.0.G040005	4.93452e-05	3.47514	phosphatidylinositol-3-phosphatase myotubularin-1-like	9.3733		32.1184
HL.SW.v1.0.G040028	4.78316e-06	5.61014	phosphoenolpyruvate carboxykinase	4.65251		25.1609
HL.SW.v1.0.G040042	4.34302e-05	3.15743	ubiquitin-conjugating enzyme e2 2	49.1099		155.169
HL.SW.v1.0.G040100	0.00699651	3.33804	phosphatidylinositol 4-kinase gamma 7-like	0.952349		3.30065
HL.SW.v1.0.G040183	0.00030618	2.61298	NA	15.7171		40.3948
HL.SW.v1.0.G040185	9.48273e-06	4.18768	NA	3.45923		14.5121
HL.SW.v1.0.G040486	0.00500952	2.70461	protein-tyrosine-phosphatase mkp1-like	2.1168		5.75745
HL.SW.v1.0.G040529	8.57028e-06	8.55694	NA	2.77369		25.549
HL.SW.v1.0.G040917	0.0121209	25.9085	NA	0		1.36294
HL.SW.v1.0.G040931	0.00127988	2.92898	pyridoxal phosphate-dependent transferases superfamily protein	4.35628		12.5936
HL.SW.v1.0.G040989	0.00489536	25.6646	NA	0		1.31143
HL.SW.v1.0.G041008	0.0118355	3.62566	disease resistance protein rpm1-like	0.714842		2.67302
HL.SW.v1.0.G041025	6.27643e-05	7.04803	chaperone protein dnaj chloroplastic	2.65767		17.9942
HL.SW.v1.0.G041026	0.00097633	4.63925	chaperone protein dnaj chloroplastic	26.9068		122.076
HL.SW.v1.0.G041064	0.00415282	71.271	50s ribosomal protein chloroplastic	0		3.68637
HL.SW.v1.0.G041074	2.83662e-05	3.11516	60s ribosomal protein l14-1-like	152.606		464.464
HL.SW.v1.0.G041119	2.06802e-06	52.9588	NA	0.368259		22.2222
HL.SW.v1.0.G041211	0.014667	2.59058	cysteine synthase-like	4.99155		13.3065
HL.SW.v1.0.G041291	0.0071882	4.97729	cysteine-rich rlk (receptor-like protein kinase) 8	0.68663		3.52554
HL.SW.v1.0.G041332	0.0363646	3.04415	molybdate transporter 1	0.764558		2.40768
HL.SW.v1.0.G041358	0.000782101	2.51708	aldehyde dehydrogenase family 2 member mitochondrial	130.016		325.134
HL.SW.v1.0.G041365	0.0294552	4.01457	hypothetical protein L484_020871	0.843595		3.39686
HL.SW.v1.0.G041462	1.60113e-05	7.67368	lignin-forming anionic peroxidase	1.79058		13.8589
HL.SW.v1.0.G041473	0.000906037	3.02924	coatomer subunit delta-like	15.6122		46.1992
HL.SW.v1.0.G041492	0.000800926	2.6855	NA	6.35771		17.0746
HL.SW.v1.0.G041523	0.00520588	4.08359	lrr receptor-like serine threonine-protein kinase	2.36356		9.71314
HL.SW.v1.0.G041531	0.00174866	3.14385	multifunctional triterpene synthase	3.01411		9.57944
HL.SW.v1.0.G041567	0.00108105	2.58704	hypothetical protein L484_001800	27.2445		69.5147
HL.SW.v1.0.G041605	0.00247145	2.51102	ap-2 complex subunit sigma	6.60374		16.4
HL.SW.v1.0.G041635	0.0498986	2.55715	3-oxoacyl-	2.2394		5.61204
HL.SW.v1.0.G041636	0.00522457	10.5192	dna-binding storekeeper	0.239522		2.96241
HL.SW.v1.0.G041642	0.0137622	2.61779	hypothetical protein L484_010589	1.71068		4.50563
HL.SW.v1.0.G041673	0.0286934	28.2846	atpi synthase cf0 subunit partial	0		1.4295
HL.SW.v1.0.G041748	0.00510355	4.36578	NA	2.61184		11.0486
HL.SW.v1.0.G041751	0.000203393	68.1284	phd finger protein alfin-like 5	0		3.43777
HL.SW.v1.0.G041817	0.000436528	3.11434	methylcrotonoyl- carboxylase beta mitochondrial	8.72929		26.7526
HL.SW.v1.0.G041882	0.000325782	2.69134	senescence-associated carboxylesterase 101-like isoform x2	16.0742		43.6146
HL.SW.v1.0.G041999	0.00304784	2.664	f-box protein skip5	5.72489		15.1551
HL.SW.v1.0.G042016	0.00976586	2.65287	sugar transporter erd6-like 7	2.52352		6.69323
HL.SW.v1.0.G042029	0.001145	2.79399	myb-related protein 306	3.45149		9.79524
HL.SW.v1.0.G042086	0.00947418	2.96276	NA	2.18428		6.69312
HL.SW.v1.0.G042296	0.0151592	13.2214	fatty acyl- reductase 3	0.0621929		1.45793
HL.SW.v1.0.G042310	0.0376868	8.25469	l-type lectin-domain containing receptor kinase -like	0.105957		1.22597
HL.SW.v1.0.G042357	0.00600787	3.12441	inositol oxygenase 2	3.33126		10.5547
HL.SW.v1.0.G042359	0.0105037	2.53286	squalene monooxygenase	3.41934		8.54923
HL.SW.v1.0.G042361	0.013302	3.42802	hypothetical protein L484_026719	0.930216		3.26166
HL.SW.v1.0.G042405	6.53166e-05	4.94421	NA	2.60661		12.882
HL.SW.v1.0.G042474	0.00869375	21.091	photosystem i subunit vii	0		1.04526
HL.SW.v1.0.G042560	0.0161495	3.65434	NA	0.695559		2.58859
HL.SW.v1.0.G042581	0.000323511	2.61626	zinc finger ccch domain-containing protein 17	47.1921		123.132
HL.SW.v1.0.G042674	6.28322e-06	9.20346	cyclic nucleotide-gated ion channel 1-like	0.88403		8.34254
HL.SW.v1.0.G042683	0.00473488	2.52153	NA	3.01856		7.63584
HL.SW.v1.0.G042810	0.0330252	3.31031	ubiquitin-conjugating enzyme e2 11	1.87564		6.27862
HL.SW.v1.0.G042827	0.000626582	2.85826	late blight resistance-like protein	25.8181		72.4333
HL.SW.v1.0.G042844	0.0175954	3.02374	NA	0.992149		3.15318
HL.SW.v1.0.G042921	0.000377081	3.22801	mitochondrial ribosomal protein l37 isoform 1	19.1264		60.7331
HL.SW.v1.0.G042957	0.000183732	3.37462	1-aminocyclopropane-1-carboxylate oxidase homolog 1	23.6886		76.9173
HL.SW.v1.0.G043007	7.0354e-05	2.89266	NA	10.905		31.3342
HL.SW.v1.0.G043075	0.0111885	3.11845	tata-box-binding protein 2	1.33694		4.23983
HL.SW.v1.0.G043099	0.00574239	2.76025	cellulose synthase-like protein h1	2.88431		7.95502
HL.SW.v1.0.G043170	0.000211603	3.20213	phenylalanine ammonia- partial	32.7893		104.435
HL.SW.v1.0.G043186	0.000447322	3.96283	ribosomal protein s3	1.995		7.90422
HL.SW.v1.0.G043194	0.000598182	2.80194	mannosyl-oligosaccharide -alpha-mannosidase mns1	22.7455		62.8614
HL.SW.v1.0.G043266	0.00257776	3.03148	hypothetical protein B456_008G198700	7.14768		21.1832
HL.SW.v1.0.G043279	0.0261306	3.10431	NA	2.27261		6.8958
HL.SW.v1.0.G043307	0.00119324	6.79858	phosphatase family protein	7.72643		50.0397
HL.SW.v1.0.G043311	7.70093e-05	5.38779	lipoamide acyltransferase component of branched-chain alpha-keto acid dehydrogenase mitochondrial	3.03257		16.2219
HL.SW.v1.0.G043317	0.000487404	5.37686	cytochrome p450 71a9-like	3.0268		16.1033
HL.SW.v1.0.G043318	0.00192107	3.85182	NA	1.54287		6.06095
HL.SW.v1.0.G043327	4.44014e-06	6.00313	aldehyde dehydrogenase family 2 member	12.6838		78.4599
HL.SW.v1.0.G043340	1.3978e-05	4.34154	wall-associated receptor kinase-like 9	6.16066		26.5815
HL.SW.v1.0.G043377	0.000156556	5.41252	alpha-dioxygenase 1	0.894841		5.11167
HL.SW.v1.0.G043381	1.90187e-06	4.12416	sugar transport protein 14	7.18926		29.7577
HL.SW.v1.0.G043383	0.027739	3.52616	NA	0.826748		2.99392
HL.SW.v1.0.G043438	0.0148038	2.61258	lrr receptor-like serine threonine-protein kinase	7.76216		20.129
HL.SW.v1.0.G043528	0.000535358	3.74421	cullin-4b isoform partial	1.51806		5.78918
HL.SW.v1.0.G043542	0.00713093	2.60977	NA	2.43857		6.41126
HL.SW.v1.0.G043549	0.00142362	2.58983	receptor-like protein kinase	35.127		88.7274
HL.SW.v1.0.G043558	0.0108794	2.63958	NA	1.74779		4.68291
HL.SW.v1.0.G043605	0.0267585	3.96114	glutamate decarboxylase-like	0.523316		2.33982
HL.SW.v1.0.G043638	0.00284121	4.47166	udp-glycosyltransferase 83a1-like	2.66177		11.5386
HL.SW.v1.0.G043654	0.0421049	2.65161	l-ascorbate oxidase	3.98454		10.5777
HL.SW.v1.0.G043721	0.00631608	4.81492	cysteine-rich receptor-like protein kinase 10	0.726601		3.46409
HL.SW.v1.0.G043831	0.00676446	2.64704	wall-associated receptor kinase-like 1	1.89506		5.04527
HL.SW.v1.0.G043891	0.0270431	3.33361	beta- insoluble isoenzyme cwinv1	0.68356		2.40083
HL.SW.v1.0.G043933	0.00366381	12.3465	fatty acyl- reductase 3-like	0.0624019		1.39439
HL.SW.v1.0.G043981	7.19742e-05	3.25942	serine-threonine protein plant-	21.2131		67.727
HL.SW.v1.0.G044046	0.0312674	2.6596	ap3-complex subunit beta-a	1.01103		2.74038
HL.SW.v1.0.G044133	1.79648e-05	8.28155	NA	0.547462		4.93941
HL.SW.v1.0.G044278	0.000163273	3.22032	cysteine-rich receptor-like protein kinase 10	4.85152		15.5806
HL.SW.v1.0.G044280	0.00653437	2.62466	cysteine-rich receptor-like protein kinase 10	6.80231		17.4704
HL.SW.v1.0.G044319	0.00751075	2.54235	5 -adenylylsulfate reductase-like 4	2.87155		7.31949
HL.SW.v1.0.G044345	3.17174e-05	25.3689	kinesin-13a	0.114876		4.30265
HL.SW.v1.0.G044464	0.0417017	4.69332	transcription factor rax2-like	0.320441		1.74725
HL.SW.v1.0.G044470	0.000366653	3.53237	NA	2.27819		8.20584
HL.SW.v1.0.G044478	0.00163586	2.72922	basic helix-loop-helix dna-binding superfamily protein isoform 1	9.72326		26.4392
HL.SW.v1.0.G044618	0.00102828	2.6049	nuclear pore complex protein	7.3358		19.2099
HL.SW.v1.0.G044720	2.37237e-05	3.29885	NA	7.80706		25.707
HL.SW.v1.0.G044724	0.0052789	2.68209	swi snf complex component snf12 homolog	2.67525		7.15058
HL.SW.v1.0.G044853	0.0331325	3.57267	NA	0.61197		2.27553
HL.SW.v1.0.G044898	0.0183377	2.76755	cbl-interacting serine threonine-protein kinase 25	1.92359		5.35585
HL.SW.v1.0.G044921	0.00893867	3.10048	metal transporter nramp6-like	1.61028		5.14716
HL.SW.v1.0.G044998	7.69089e-06	4.89074	reticuline oxidase-like protein	17.345		84.6587
HL.SW.v1.0.G045093	0.00155953	2.50267	NA	5.68681		14.2421
HL.SW.v1.0.G045108	0.00412065	3.9752	probable purine permease 9	0.94297		3.97554
HL.SW.v1.0.G045134	0.00688945	3.15594	3-epi-6-deoxocathasterone 23-monooxygenase	4.52965		13.8256
HL.SW.v1.0.G045147	0.00101416	16.3743	inhibitor of trypsin and hageman factor-like	0.457324		7.93615
HL.SW.v1.0.G045180	0.000700551	2.60703	NA	6.94724		18.0328
HL.SW.v1.0.G045185	0.0275243	6.89296	abc transporter g family member 6-like	0.124251		1.15059
HL.SW.v1.0.G045195	1.12916e-05	7.21806	NA	3.273		23.0134
HL.SW.v1.0.G045222	0.00036541	37.6975	probable wrky transcription factor 24	0		1.97499
HL.SW.v1.0.G045247	0.000997935	13.2821	NA	0.864992		11.6272
HL.SW.v1.0.G045248	0.0199384	3.69575	lactoylglutathione lyase glyoxalase i family protein	33.9121		120.059
HL.SW.v1.0.G045298	0.00996642	2.72073	dynamin-related protein 4c	2.93588		7.74122
HL.SW.v1.0.G045319	7.36034e-06	6.00232	tryptophan aminotransferase-related protein 4-like	5.20442		30.7863
HL.SW.v1.0.G045410	0.00352862	2.85785	NA	2.46448		7.09349
HL.SW.v1.0.G045435	0.0160714	3.62475	transcription factor bhlh104	0.636489		2.44192
HL.SW.v1.0.G045445	0.0241696	2.78223	cytochrome p450 714c2-like	2.37466		6.84943
HL.SW.v1.0.G045536	0.000438046	3.63992	probable glycerophosphoryl diester phosphodiesterase 2	1.94848		7.25537
HL.SW.v1.0.G045573	0.0115784	2.51783	auxin response factor 5	9.06986		22.4467
HL.SW.v1.0.G045650	0.00162832	3.13188	probable calcium-binding protein cml23	3.9136		12.2116
HL.SW.v1.0.G045690	0.000462126	71.974	50s ribosomal protein chloroplastic	0		3.95456
HL.SW.v1.0.G045698	0.0389827	2.83578	f-box kelch-repeat protein at5g43190-like	0.965083		2.8376
HL.SW.v1.0.G045728	0.00315105	2.99086	NA	9.54733		28.9876
HL.SW.v1.0.G045733	0.000381813	3.07791	NA	3.26504		10.0976
HL.SW.v1.0.G045777	5.41976e-06	15.3714	bidirectional sugar transporter n3	0.226812		4.18236
HL.SW.v1.0.G045790	0.000586883	3.59316	acetylornithine deacetylase-like	3.13085		11.4114
HL.SW.v1.0.G045791	0.000434293	2.92627	NA	7.52683		21.9173
HL.SW.v1.0.G045932	0.00996604	4.67789	probable flavin-containing monooxygenase 1	0.822468		3.84836
HL.SW.v1.0.G045958	0.00532383	2.80154	NA	5.95751		16.9546
HL.SW.v1.0.G045991	0.00446956	67.3639	NA	0		3.48125
HL.SW.v1.0.G046029	0.00101115	4.89899	probable receptor-like protein kinase at5g24010	0.735861		3.82752
HL.SW.v1.0.G046143	0.0498883	5.5017	flavonol synthase flavanone 3-hydroxylase-like	0.158011		1.13646
HL.SW.v1.0.G046153	0.0100063	3.14108	serine threonine-protein kinase	1.13177		3.61309
HL.SW.v1.0.G046224	0.00111834	4.71679	basic helix-loop-helix dna-binding superfamily isoform 2	7.20259		35.0957
HL.SW.v1.0.G046246	0.0118029	2.91175	NA	1.86463		5.35654
HL.SW.v1.0.G046295	0.00985598	5.97959	transcription factor	0.290814		2.03586
HL.SW.v1.0.G046308	0.00260922	2.9096	phospholipase d alpha 1-like	6.89277		20.469
HL.SW.v1.0.G046341	4.54517e-06	5.49789	cystinosin homolog	3.76818		20.3336
HL.SW.v1.0.G046344	0.0290001	12.2357	NA	0.0567181		1.30384
HL.SW.v1.0.G046482	0.00450991	2.50964	NA	33.4466		81.7545
HL.SW.v1.0.G046545	0.000808854	2.83018	NA	4.23338		12.0388
HL.SW.v1.0.G046631	0.00106662	2.7952	NA	10.0413		27.9428
HL.SW.v1.0.G046735	1.6214e-05	24.5201	protein bonzai 3	0.344546		9.20489

## Sheet: Down-Regulated
				Control (RPKM)		CBCVd (RPKM)
Feature ID	P-Value	Fold Change	Annotations	Average		Average
HL.SW.v1.0.G000014	4.75353e-05	-4.02051	probable glutathione s-transferase	465.811		118.021
HL.SW.v1.0.G000015	4.99813e-07	-6.20553	probable glutathione s-transferase	32.9703		5.39262
HL.SW.v1.0.G000029	0.000170339	-3.89249	cyclin isoform 1	12.1226		3.13802
HL.SW.v1.0.G000113	0.0016257	-3.11865	NA	67.4906		21.7125
HL.SW.v1.0.G000136	0.00775127	-7.20196	probable pectate lyase 8	1.57728		0.173396
HL.SW.v1.0.G000140	0.0126104	-6.60348	mitochondrial chaperone bcs1	2.26173		0.279273
HL.SW.v1.0.G000155	0.00049485	-3.3163	NA	10.0158		3.044
HL.SW.v1.0.G000177	0.0063477	-2.98502	NA	92.1365		30.8155
HL.SW.v1.0.G000181	0.00209367	-6.56226	NA	2.86547		0.40438
HL.SW.v1.0.G000205	0.00122904	-65.6306	NA	11.0624		0.103808
HL.SW.v1.0.G000256	2.12133e-05	-3.76435	40s ribosomal protein s16-like	242.217		64.6468
HL.SW.v1.0.G000257	5.05614e-06	-3.94679	40s ribosomal protein s16-like	242.809		62.0103
HL.SW.v1.0.G000264	0.000108855	-4.77162	patatin group a-3	7.69641		1.63475
HL.SW.v1.0.G000266	0.0383793	-2.81284	patatin group a-3	7.39877		2.62015
HL.SW.v1.0.G000377	0.000749678	-2.56435	eukaryotic translation initiation factor isoform 4e-2	28.9365		11.4037
HL.SW.v1.0.G000431	1.59932e-06	-4.50836	cysteine proteinase inhibitor 5	304.355		69.4789
HL.SW.v1.0.G000443	0.000611793	-2.88853	NA	9.73238		3.37005
HL.SW.v1.0.G000470	0.00827517	-3.88328	NA	2.87362		0.69779
HL.SW.v1.0.G000511	0.0136265	-11.3207	NA	1.61494		0.0899434
HL.SW.v1.0.G000548	0.00405557	-2.5956	late embryogenesis abundant protein 1-like	60.5807		23.9845
HL.SW.v1.0.G000553	1.93363e-15	-9.97365	NA	72.1285		7.21213
HL.SW.v1.0.G000599	9.79729e-05	-5.0568	NA	5.14091		0.958011
HL.SW.v1.0.G000624	1.70518e-06	-5.18559	ribosomal rna processing protein 36 homolog	14.0796		2.70671
HL.SW.v1.0.G000732	0.0365035	-2.98026	NA	2.38945		0.785302
HL.SW.v1.0.G000782	0.00445074	-4.95259	subtilisin-like protease	3.7651		0.679838
HL.SW.v1.0.G000916	0.00170455	-2.56851	proteasome subunit alpha type-1-b	17.1478		6.72417
HL.SW.v1.0.G000936	0.00132448	-3.65147	dof zinc finger protein	12.1548		3.48374
HL.SW.v1.0.G000944	0.0065599	-4.22075	probable plastidic glucose transporter 3 isoform x1	2.24099		0.492781
HL.SW.v1.0.G000990	5.22023e-05	-3.26332	udp-glycosyltransferase 73c3	46.4441		14.1984
HL.SW.v1.0.G001002	2.60288e-05	-3.84566	anthocyanidin 3-o-glucoside 5-o-glucosyltransferase 2-like	93.4895		24.3694
HL.SW.v1.0.G001015	6.06429e-05	-3.21999	carboxymethylenebutenolidase homolog	55.8125		17.7762
HL.SW.v1.0.G001029	0.00293756	-2.51616	fructose- - chloroplastic-like	9.00344		3.5618
HL.SW.v1.0.G001099	0.00595932	-34.1364	transcription factor	2.66395		0.0199932
HL.SW.v1.0.G001370	0.0423108	-4.7127	NA	2.13783		0.380011
HL.SW.v1.0.G001381	9.19798e-05	-3.70319	NA	18.2269		4.85131
HL.SW.v1.0.G001458	0.0368853	-16.6135	ubiquitin-40s ribosomal protein s27a-like	0.821847		0
HL.SW.v1.0.G001469	0.0154846	-3.8248	mlp-like protein 28	7.90056		1.99478
HL.SW.v1.0.G001539	4.20619e-05	-3.44171	signal recognition particle receptor subunit alpha homolog	17.926		5.11983
HL.SW.v1.0.G001544	0.000342198	-3.01292	nedd8-conjugating enzyme ubc12	68.0112		22.9897
HL.SW.v1.0.G001558	0.00646427	-3.24051	hypothetical protein PRUPE_ppa009036mg	3.94072		1.18251
HL.SW.v1.0.G001561	0.000775879	-3.49044	NA	15.8025		4.67575
HL.SW.v1.0.G001562	0.00061758	-3.33104	NA	15.1767		4.67576
HL.SW.v1.0.G001568	5.92482e-06	-4.00285	protein transparent testa 12-like	27.2078		6.8461
HL.SW.v1.0.G001621	0.00429479	-2.50466	u-box domain-containing protein 21-like	87.5539		34.1139
HL.SW.v1.0.G001624	0.0397593	-2.95482	auxin-binding protein abp19a-like	4.22093		1.35372
HL.SW.v1.0.G001680	0.00495497	-3.36447	hypothetical protein L484_001489	17.2149		5.31079
HL.SW.v1.0.G001716	0.025212	-2.97509	patatin-like protein 2	534.813		175.092
HL.SW.v1.0.G001756	0.000640641	-3.4478	nucleobase-ascorbate transporter 12	6.46588		1.84244
HL.SW.v1.0.G001769	0.000404472	-2.71864	NA	30.6845		11.485
HL.SW.v1.0.G001804	0.000220025	-3.74614	membrane family protein	141.327		38.6552
HL.SW.v1.0.G001812	0.00359843	-3.58762	lecithin-cholesterol acyltransferase-like 1	3.61036		0.971892
HL.SW.v1.0.G001828	0.000751407	-2.88196	cytochrome p450 94a1	685.974		244.738
HL.SW.v1.0.G001976	1.67391e-09	-6.24578	probable calcium-binding protein cml31	512.059		82.5665
HL.SW.v1.0.G002052	8.35491e-39	-278.261	60s ribosomal protein l14-1-like	170.267		0.546355
HL.SW.v1.0.G002060	0.000110158	-3.59458	protein aspartic protease in guard cell 1-like	60.963		17.472
HL.SW.v1.0.G002074	2.53839e-07	-6.31458	NA	13.2568		2.01839
HL.SW.v1.0.G002165	1.04373e-05	-5.06156	chlorophyll a-b binding protein chloroplastic	254.796		53.0354
HL.SW.v1.0.G002323	0.00794791	-9.52004	-norcoclaurine 6-o-methyltransferase	1.55766		0.121123
HL.SW.v1.0.G002371	0.000652677	-2.89505	photosystem ii 22 kda chloroplastic	197.382		68.8206
HL.SW.v1.0.G002393	4.51139e-06	-56.3103	probable xyloglucan endotransglucosylase hydrolase protein b	11.0117		0.135127
HL.SW.v1.0.G002452	0.00136223	-3.99256	histone h4	17.7661		4.16563
HL.SW.v1.0.G002536	0.00262668	-7.56783	NA	1.92351		0.228466
HL.SW.v1.0.G002559	0.0412782	-4.5142	12-oxophytodienoate reductase 2-like	1.85976		0.34732
HL.SW.v1.0.G002641	6.05258e-08	-5.21491	40s ribosomal protein s30	116.302		22.3086
HL.SW.v1.0.G002685	0.00112321	-5.22881	inositol-tetrakisphosphate 1-kinase 1	7.9495		1.4321
HL.SW.v1.0.G002690	0.000510369	-2.64422	zeaxanthin chloroplastic-like	51.4146		18.9656
HL.SW.v1.0.G002750	4.58155e-05	-8.71547	eukaryotic translation initiation factor 5a	6.74481		0.757625
HL.SW.v1.0.G002756	0.000532009	-3.00047	histone h2ax-like	15.7907		5.25074
HL.SW.v1.0.G002770	0.00337097	-2.8262	dehydration-responsive element-binding protein 1d	9.87234		3.39974
HL.SW.v1.0.G002784	7.349e-06	-8.05001	pollen-specific protein sf3-like	7.59286		0.876877
HL.SW.v1.0.G002824	0.000197249	-3.07957	NA	16.5939		5.38477
HL.SW.v1.0.G002847	0.00306804	-3.32419	phosphate-responsive 1 family protein	16.0796		5.0043
HL.SW.v1.0.G002917	1.3983e-10	-7.07444	NA	36.1357		5.12612
HL.SW.v1.0.G002931	0.000116259	-2.73047	nifu-like protein chloroplastic	42.4068		15.4663
HL.SW.v1.0.G002967	0.00210152	-5.44785	cytochrome p450 714a1-like	26.9607		4.65167
HL.SW.v1.0.G002991	7.61752e-06	-3.53906	anthocyanidin reductase	69.8261		19.8957
HL.SW.v1.0.G002999	0.000306883	-2.71121	cytochrome p450	20.007		7.26166
HL.SW.v1.0.G003012	0.0152195	-2.83943	12-oxophytodienoate reductase 11	29.6543		9.79995
HL.SW.v1.0.G003024	0.0495519	-2.64318	NA	3.69596		1.43511
HL.SW.v1.0.G003071	0.00240106	-2.66121	rna binding-like protein	13.1263		4.77399
HL.SW.v1.0.G003171	0.0081122	-3.93901	NA	2.599		0.640938
HL.SW.v1.0.G003174	3.54892e-09	-5.55922	60s ribosomal protein l23	47.2262		8.52804
HL.SW.v1.0.G003187	0.000557606	-4.39192	NA	23.1485		5.49563
HL.SW.v1.0.G003241	4.83765e-11	-7.43975	PREDICTED: uncharacterized protein LOC101292742	33.8111		4.50178
HL.SW.v1.0.G003247	0.00776016	-3.17238	basic blue protein	13.5672		4.14981
HL.SW.v1.0.G003272	0.000207431	-2.65627	phototropin-2 isoform x1	27.0717		10.0268
HL.SW.v1.0.G003277	3.21632e-06	-4.81572	histone h4	85.9869		17.8035
HL.SW.v1.0.G003347	0.000230935	-3.23906	photosystem ii reaction center w chloroplastic-like	227.233		73.0032
HL.SW.v1.0.G003378	0.000416091	-3.28313	NA	70.3832		21.9554
HL.SW.v1.0.G003395	0.00572345	-4.75177	zeaxanthin chloroplastic-like	13.0023		2.76862
HL.SW.v1.0.G003398	0.00108692	-3.30598	tail-anchored protein insertion receptor wrb-like	6.26487		1.887
HL.SW.v1.0.G003405	0.0258372	-3.13037	NA	3.15783		0.990688
HL.SW.v1.0.G003466	0.046889	-16.087	non-symbiotic hemoglobin	0.826803		0
HL.SW.v1.0.G003525	0.017487	-9.71876	cytochrome b561 and domon domain-containing protein at2g04850	0.976362		0.0512185
HL.SW.v1.0.G003566	0.0155002	-9.21147	orf145	1.44498		0.119945
HL.SW.v1.0.G003663	0.00370941	-8.64372	mitogen-activated protein kinase kinase kinase npk1-like	1.92508		0.168896
HL.SW.v1.0.G003670	1.73127e-05	-9.76292	probable xyloglucan endotransglucosylase hydrolase protein 8	5.64819		0.566896
HL.SW.v1.0.G003680	0.00187108	-2.86102	NA	14.5474		5.18964
HL.SW.v1.0.G003691	0.0231964	-3.04345	apurinic endonuclease-redox protein	2.74422		0.88271
HL.SW.v1.0.G003692	0.0117228	-2.89395	protein mother of ft and tf 1-like	3.59677		1.22294
HL.SW.v1.0.G003702	0.0244135	-2.84895	NA	3.01162		1.05721
HL.SW.v1.0.G003744	9.11865e-05	-4.86243	non-specific lipid-transfer protein 2	26.2666		5.54891
HL.SW.v1.0.G003746	0.0172464	-5.21857	dynamin-related protein 4c	2.25471		0.415321
HL.SW.v1.0.G003761	0.0195007	-3.3004	NA	2.80162		0.847211
HL.SW.v1.0.G003842	1.62627e-06	-3.37278	glutamate decarboxylase	69.8195		20.7689
HL.SW.v1.0.G003850	0.000633862	-3.19779	wat1-related protein at5g07050-like	19.3443		5.94916
HL.SW.v1.0.G003890	0.00119931	-2.84837	NA	27.3177		9.45906
HL.SW.v1.0.G003961	0.000105886	-3.05039	60s ribosomal protein l26-1	790.77		261.131
HL.SW.v1.0.G003978	0.000733987	-5.73183	probable pectinesterase pectinesterase inhibitor 35	21.5668		3.53436
HL.SW.v1.0.G004046	0.0021935	-2.72076	adenosylhomocysteinase 1	145.419		55.6655
HL.SW.v1.0.G004049	4.13022e-07	-9.7189	50s ribosomal protein chloroplastic	7.55208		0.733066
HL.SW.v1.0.G004054	0.00191462	-8.71391	dynamin-related protein 4c	2.18198		0.20837
HL.SW.v1.0.G004143	1.13613e-08	-10.1559	non-specific lipid-transfer protein 2	32.749		3.3624
HL.SW.v1.0.G004156	0.02021	-2.62755	NA	3.22673		1.17342
HL.SW.v1.0.G004276	0.0200041	-2.57918	endonuclease 5	6.75602		2.52584
HL.SW.v1.0.G004315	0.041135	-2.65919	NA	9.62075		3.3136
HL.SW.v1.0.G004344	0.00470651	-3.90186	PREDICTED: uncharacterized protein At2g37660, chloroplastic	2.9435		0.721932
HL.SW.v1.0.G004451	0.00445635	-4.38893	NA	74.4294		16.9387
HL.SW.v1.0.G004460	0.00930918	-3.57696	protein strubbelig-receptor family 8	3.11071		0.840026
HL.SW.v1.0.G004467	0.0420042	-14.6948	ethylene-responsive transcription factor win1-like	1.09652		0.0201161
HL.SW.v1.0.G004596	0.00340654	-63.8661	NA	3.57737		0
HL.SW.v1.0.G004699	0.000864312	-4.13938	adrenodoxin-like mitochondrial	3.87897		0.909409
HL.SW.v1.0.G004821	6.08717e-05	-3.19134	e3 ubiquitin-protein ligase rha1b	35.4019		11.2882
HL.SW.v1.0.G004851	0.00101444	-4.23429	signal recognition particle 14 kda protein	4.26063		0.972027
HL.SW.v1.0.G004871	0.0162743	-3.05878	NA	3.1538		1.0088
HL.SW.v1.0.G004873	0.00372158	-3.12637	endo-glucanase 2 family protein	4.54784		1.40166
HL.SW.v1.0.G004874	0.00032671	-4.79845	endo- -beta-glucanase	4.77483		0.971801
HL.SW.v1.0.G004955	3.92312e-06	-6.12414	NA	42.4992		6.78514
HL.SW.v1.0.G004974	0.0373413	-2.82912	NA	2.44526		0.84427
HL.SW.v1.0.G004975	0.0136947	-5.47551	hypothetical protein L484_017629	1.40102		0.216083
HL.SW.v1.0.G005002	0.0266091	-3.41825	low quality protein: beta-amylase-like	2.4548		0.686327
HL.SW.v1.0.G005031	4.55636e-05	-4.29235	superoxide dismutase	19.3522		4.43701
HL.SW.v1.0.G005093	0.000138624	-3.19695	serine threonine-protein kinase	14.9932		4.70615
HL.SW.v1.0.G005133	0.00116075	-4.40026	calcium-dependent phosphotriesterase superfamily	4.59899		1.00608
HL.SW.v1.0.G005202	0.00235637	-2.58991	NA	15.2228		5.85255
HL.SW.v1.0.G005216	0.0303302	-14.984	homeobox protein sbh1	1.14159		0.0228532
HL.SW.v1.0.G005254	0.000102789	-2.89127	protein transport protein sec61 subunit beta-like	200.892		70.4409
HL.SW.v1.0.G005268	0.00318279	-15.5933	NA	4.62062		0.243223
HL.SW.v1.0.G005299	0.0186763	-3.43844	NA	2.49007		0.689343
HL.SW.v1.0.G005352	0.0153561	-4.51859	glucan endo- -beta- basic isoform-like	52.2849		11.7502
HL.SW.v1.0.G005385	0.0014203	-3.3663	hypothetical protein B456_012G070100	4.69385		1.32604
HL.SW.v1.0.G005405	0.000254797	-4.77058	60s ribosomal protein l22-2	4.35195		0.883589
HL.SW.v1.0.G005428	2.73911e-06	-4.16195	apoptosis-inducing factor 2-like	22.0518		5.23493
HL.SW.v1.0.G005560	0.00786153	-4.1093	protochlorophyllide-dependent translocon component chloroplastic-like	2.74761		0.637442
HL.SW.v1.0.G005648	0.00172165	-2.70996	band 7 family protein	8.91386		3.21005
HL.SW.v1.0.G005660	0.000109203	-3.5897	saur family protein	409.512		116.593
HL.SW.v1.0.G005672	0.00757428	-2.73474	NA	85.5694		32.4564
HL.SW.v1.0.G005723	0.000110214	-2.95744	NA	40.5084		13.8444
HL.SW.v1.0.G005782	0.00257869	-3.85778	glutathione s-transferase	3.96327		0.995212
HL.SW.v1.0.G005788	5.86349e-07	-4.83457	NA	50.3743		10.5228
HL.SW.v1.0.G005834	0.001754	-2.89918	hypothetical protein L484_002346	11.9753		4.21113
HL.SW.v1.0.G005836	0.00441516	-9.67465	NA	4.67897		0.400635
HL.SW.v1.0.G005866	9.37137e-07	-6.42571	NA	27.7474		4.40722
HL.SW.v1.0.G006052	0.0233869	-19.8633	calcium-binding protein cml37	0.976349		0
HL.SW.v1.0.G006060	0.00109319	-4.45262	NA	10.8214		2.3278
HL.SW.v1.0.G006080	0.00024	-3.10181	50s ribosomal protein chloroplastic	48.478		16.0669
HL.SW.v1.0.G006150	0.0123207	-2.76669	root r-b1-like	5.07782		1.80641
HL.SW.v1.0.G006167	0.00809843	-2.59743	NA	10.7832		4.14256
HL.SW.v1.0.G006189	9.0348e-06	-3.25791	scarecrow-like protein 8	50.8105		15.6254
HL.SW.v1.0.G006229	0.038209	-2.65225	NA	3.08082		1.10665
HL.SW.v1.0.G006269	0.0107858	-10.8503	cbl-interacting serine threonine-protein kinase 6	1.10239		0.0513835
HL.SW.v1.0.G006289	0.00418482	-2.55143	probable galacturonosyltransferase-like 7	45.0468		18.3313
HL.SW.v1.0.G006360	0.000450244	-2.54094	probable ccr4-associated factor 1 homolog 11	213.491		82.8202
HL.SW.v1.0.G006402	2.08901e-05	-3.53691	cytochrome b5 isoform e-like	63.3175		17.7319
HL.SW.v1.0.G006569	0.0308434	-7.08388	NA	1.22192		0.138731
HL.SW.v1.0.G006628	0.0478552	-4.98891	glucan endo- -beta-glucosidase 12	1.21854		0.202493
HL.SW.v1.0.G006648	0.00206551	-90.6127	NA	5.11511		0
HL.SW.v1.0.G006649	0.000170692	-67.9395	NA	7.23731		0.0468583
HL.SW.v1.0.G006678	0.0213266	-3.17718	NA	2.85214		0.856113
HL.SW.v1.0.G006713	0.00126764	-3.58721	lrr receptor-like serine threonine-protein kinase fls2	6.69709		1.82845
HL.SW.v1.0.G006772	0.0042459	-2.52425	Methyltransferases	233.857		94.7009
HL.SW.v1.0.G006792	0.000368985	-4.05408	NA	11.3004		2.87457
HL.SW.v1.0.G006824	0.0452093	-6.14654	flavanone 3 beta-hydroxylase	1.66723		0.214028
HL.SW.v1.0.G006839	0.0408473	-22.2748	ring-h2 finger protein atl2	1.19816		0
HL.SW.v1.0.G006927	0.011479	-2.54523	rrna methyltransferase ylbh	4.73147		1.85114
HL.SW.v1.0.G006956	0.00245871	-2.94275	NA	13.8557		4.7966
HL.SW.v1.0.G007014	1.87862e-05	-4.11487	adp-ribosylation factor a1e	12.993		3.16958
HL.SW.v1.0.G007015	3.51199e-06	-7.69568	adp-ribosylation factor-like isoform x1	5.26541		0.644917
HL.SW.v1.0.G007019	0.00510334	-10.6591	NA	1.28489		0.0680215
HL.SW.v1.0.G007127	0.000568282	-59.9355	li-tolerant lipase 1 isoform 1	12.6849		0.138868
HL.SW.v1.0.G007150	0.00966277	-2.75744	g-type lectin s-receptor-like serine threonine-protein kinase	5.46145		1.92004
HL.SW.v1.0.G007285	0.000248979	-2.68754	protein curvature thylakoid chloroplastic	182.158		69.2433
HL.SW.v1.0.G007377	8.39527e-08	-36.6568	aromatic-l-amino-acid decarboxylase-like	4.81941		0.083617
HL.SW.v1.0.G007388	3.66176e-05	-4.21547	NA	30.4189		7.19335
HL.SW.v1.0.G007425	4.95475e-09	-94.9466	gtp-binding nuclear protein	50.2844		0.504877
HL.SW.v1.0.G007448	7.30724e-06	-3.7406	NA	34.6179		9.10519
HL.SW.v1.0.G007515	5.98985e-05	-43.0642	chitinase-like protein 2	4.59309		0.0493394
HL.SW.v1.0.G007534	0.0310659	-2.66517	dna-directed rna polymerase iii subunit rpc10-like	2.82917		1.05358
HL.SW.v1.0.G007539	0.00108794	-3.8431	tubulin alpha chain-like	6.60006		1.64533
HL.SW.v1.0.G007632	0.0397623	-3.18223	NA	3.42874		1.06417
HL.SW.v1.0.G007633	0.034552	-3.16033	bag family molecular chaperone regulator mitochondrial-like	10.9517		3.43544
HL.SW.v1.0.G007767	5.03494e-05	-3.64492	zinc finger protein constans-like 14	84.3227		23.3039
HL.SW.v1.0.G007780	0.00472483	-8.33228	NA	6.4022		0.667142
HL.SW.v1.0.G007820	0.043857	-3.939	epoxide hydrolase 2	1.41622		0.312515
HL.SW.v1.0.G007837	0.00021117	-3.75082	proline-rich family protein	7.60271		2.01585
HL.SW.v1.0.G007880	0.0197626	-8.52617	NA	1.02142		0.0665814
HL.SW.v1.0.G007948	0.0274142	-28.8466	NA	1.47364		0
HL.SW.v1.0.G007949	2.3935e-06	-31.5689	NA	3.15956		0.0540595
HL.SW.v1.0.G007956	0.00203201	-3.41083	peroxiredoxin-2e- chloroplastic	16.2965		4.95847
HL.SW.v1.0.G008011	0.00207003	-3.02242	histone h2b	182.494		60.7113
HL.SW.v1.0.G008019	0.00055744	-3.31217	ethylene-responsive transcription factor erf109-like	104.606		30.5879
HL.SW.v1.0.G008080	0.000571586	-4.31889	NA	5.51564		1.28471
HL.SW.v1.0.G008202	6.58553e-05	-11.3765	NA	92.2534		8.23756
HL.SW.v1.0.G008244	0.00586159	-3.95251	alpha carbonic anhydrase 7	5.41788		1.43546
HL.SW.v1.0.G008248	0.000264211	-38.8914	NA	6.93709		0.115216
HL.SW.v1.0.G008258	0.0119967	-3.26385	transporter arsb	2.93984		0.871553
HL.SW.v1.0.G008280	0.0018824	-4.50078	endoglucanase 11-like	4.11914		0.86226
HL.SW.v1.0.G008288	0.0157919	-3.00555	hypothetical protein PRUPE_ppa008982mg	3.33412		1.0807
HL.SW.v1.0.G008353	0.0497774	-4.99408	endochitinase precursor	5.22764		1.01999
HL.SW.v1.0.G008374	0.000202427	-2.89799	vesicle-associated protein 1-2	59.221		20.6888
HL.SW.v1.0.G008377	6.21133e-07	-4.02353	photosystem ii 10 kda chloroplastic	2322.4		590.195
HL.SW.v1.0.G008392	1.44453e-05	-3.78405	xyloglucan endotransglucosylase hydrolase protein 23	96.3171		26.1371
HL.SW.v1.0.G008409	3.04591e-05	-7.32393	bidirectional sugar transporter sweet4	7.70735		1.0646
HL.SW.v1.0.G008481	0.00895105	-23.9142	flap endonuclease gen-like 1	1.22207		0
HL.SW.v1.0.G008487	0.00156264	-2.85175	NA	21.8669		7.39126
HL.SW.v1.0.G008499	0.00124107	-3.70228	PREDICTED: uncharacterized protein LOC100243821	5.11543		1.39284
HL.SW.v1.0.G008513	8.2627e-09	-4.2055	histone h2b	403.37		95.855
HL.SW.v1.0.G008515	8.69441e-05	-3.5376	phospholipase a1-iidelta	38.9266		11.1796
HL.SW.v1.0.G008555	2.64179e-05	-4.23371	PREDICTED: uncharacterized protein LOC103339950	11.5074		2.73311
HL.SW.v1.0.G008568	2.36717e-05	-4.04855	chlorophyll a-b binding protein cp24 chloroplastic	141.568		36.2411
HL.SW.v1.0.G008628	0.002172	-3.15038	root r-b1-like	5.64737		1.75329
HL.SW.v1.0.G008689	0.000104763	-24.9517	indole-3-acetic acid-induced protein arg7-like	2.69885		0.058155
HL.SW.v1.0.G008712	1.25599e-05	-4.85378	xyloglucan endotransglucosylase hydrolase protein 23	9.83834		2.04212
HL.SW.v1.0.G008785	2.34286e-07	-5.89993	probable histone	374.451		65.6271
HL.SW.v1.0.G008942	0.00265233	-4.01093	monothiol glutaredoxin-s2-like	41.3304		10.7607
HL.SW.v1.0.G008949	0.0110134	-3.32414	dna-directed rna polymerase iii subunit rpc6-like	2.6135		0.753074
HL.SW.v1.0.G009056	1.31608e-08	-7.99957	zinc ring finger protein 3	10.6896		1.30865
HL.SW.v1.0.G009117	0.00437193	-3.21722	homeobox-leucine zipper protein athb-13	4.002		1.23012
HL.SW.v1.0.G009137	4.24714e-05	-3.69154	subtilisin-like protease	13.2795		3.5221
HL.SW.v1.0.G009209	1.72594e-05	-3.71136	ribosome- isoform 2	15.0341		4.05182
HL.SW.v1.0.G009286	0.0018088	-13.5366	NA	2.43069		0.127871
HL.SW.v1.0.G009290	0.00408527	-3.78184	wd-40 repeat-containing protein msi3	3.41832		0.891564
HL.SW.v1.0.G009328	0.000159768	-2.73779	probable protein phosphatase 2c 49	66.2006		23.6555
HL.SW.v1.0.G009452	4.66821e-06	-5.99264	60s ribosomal protein l22-2	11.0077		1.85338
HL.SW.v1.0.G009533	0.0051559	-2.59989	dynein light chain cytoplasmic	6.09593		2.34715
HL.SW.v1.0.G009544	0.0005057	-2.64265	protein proton gradient regulation chloroplastic	232.346		86.8439
HL.SW.v1.0.G009584	1.77483e-13	-7.80707	auxin-induced protein aux28-like	82.7444		10.6786
HL.SW.v1.0.G009607	1.26921e-08	-8.03164	udp-glucose flavonoid 3-o-glucosyltransferase 6	46.6963		5.91348
HL.SW.v1.0.G009608	1.37941e-05	-5.73012	anthocyanidin 3-o-glucosyltransferase 2-like	13.612		2.38064
HL.SW.v1.0.G009624	0.0454559	-3.95339	NA	3.61093		0.895502
HL.SW.v1.0.G009642	0.00764878	-6.78372	NA	5.44626		0.698116
HL.SW.v1.0.G009647	0.0422169	-5.66585	nudix hydrolase 8-like	1.17449		0.162977
HL.SW.v1.0.G009662	0.000455622	-2.63435	ammonium transporter 1 member 1	127.865		48.3237
HL.SW.v1.0.G009666	1.03648e-05	-3.77755	NA	16.2383		4.26735
HL.SW.v1.0.G009667	5.55576e-09	-5.17942	40s ribosomal protein s17-4-like	559.731		108.038
HL.SW.v1.0.G009699	4.38614e-07	-5.54163	transcription factor une10	23.0925		4.2613
HL.SW.v1.0.G009700	0.00011869	-3.88417	NA	14.3271		3.79417
HL.SW.v1.0.G009703	0.00418151	-66.5072	NA	3.73344		0
HL.SW.v1.0.G009711	9.02805e-05	-4.26879	NA	7.68014		1.73518
HL.SW.v1.0.G009756	0.000131616	-4.43061	NA	40.8858		9.4749
HL.SW.v1.0.G009847	0.0060535	-7.38025	NA	6.14333		0.725772
HL.SW.v1.0.G009886	0.015789	-27.0121	NA	1.45128		0
HL.SW.v1.0.G009899	1.10584e-05	-6.8674	root r-b2	8.8555		1.2468
HL.SW.v1.0.G009913	0.00046593	-3.82154	fiber protein fb11	25.5423		6.87445
HL.SW.v1.0.G009944	0.000193154	-2.81695	NA	30.2505		10.6835
HL.SW.v1.0.G010018	3.92377e-05	-3.91841	transcription factor pcl1	10.1792		2.54532
HL.SW.v1.0.G010067	6.67311e-06	-4.04134	tropinone reductase-like protein	12.2529		3.00111
HL.SW.v1.0.G010101	0.0243255	-5.29798	protein rsi-1	1.27357		0.203569
HL.SW.v1.0.G010117	1.17906e-06	-5.2292	mitochondrial uncoupling protein 5	33.7321		6.21314
HL.SW.v1.0.G010126	0.0392556	-14.4659	NA	1.19523		0.0303018
HL.SW.v1.0.G010232	0.000565534	-3.0121	atp synthase subunit b chloroplastic	127.533		43.5539
HL.SW.v1.0.G010259	0.0396867	-4.70296	NA	3.41728		0.611216
HL.SW.v1.0.G010270	0.00200634	-3.24104	tpr repeat-containing thioredoxin tdx	5.81908		1.82027
HL.SW.v1.0.G010296	3.08383e-06	-5.31715	nitronate monooxygenase	22.5225		4.14509
HL.SW.v1.0.G010338	2.76696e-06	-6.562	2-alkenal reductase (nadp(+)-dependent)-like	154.649		23.9229
HL.SW.v1.0.G010381	0.029577	-13.1426	cellulose synthase a catalytic subunit 8	1.29231		0.0448339
HL.SW.v1.0.G010489	0.00610655	-6.91277	4-coumarate-- ligase-like 6	1.95925		0.241422
HL.SW.v1.0.G010499	0.00545943	-5.59556	small ribosomal subunit protein mitochondrial	2.22712		0.333785
HL.SW.v1.0.G010756	0.00726537	-4.67772	subtilisin-like protease	2.28507		0.462259
HL.SW.v1.0.G010759	0.000521671	-3.10768	dehydration-responsive element-binding protein 1b-like	14.8834		4.62837
HL.SW.v1.0.G010793	0.000476718	-3.11534	NA	76.0567		24.799
HL.SW.v1.0.G010845	3.28612e-05	-3.83041	probable glutathione s-transferase	184.116		49.5498
HL.SW.v1.0.G010870	1.60269e-05	-6.02711	expansin 2	11.5271		1.89487
HL.SW.v1.0.G011038	0.0369167	-3.2173	NA	8.64911		2.46711
HL.SW.v1.0.G011045	0.0183534	-9.6207	expansin-like b1	3.25027		0.290384
HL.SW.v1.0.G011048	1.90997e-08	-5.26667	peptidyl-prolyl cis-trans isomerase	381.871		73.8259
HL.SW.v1.0.G011049	0.00192763	-2.5535	atp phosphoribosyltransferase	17.5364		6.97986
HL.SW.v1.0.G011096	0.0144896	-2.52499	wuschel-related homeobox 4	7.17987		2.87883
HL.SW.v1.0.G011177	0.00100901	-6.17933	NA	2.78711		0.410822
HL.SW.v1.0.G011195	0.00363598	-3.60821	wall-associated receptor kinase 3 -like protein	3.79461		0.991024
HL.SW.v1.0.G011206	0.0282526	-3.28282	2-phosphoglycolate phosphatase 2 isoform 1	2.09436		0.603539
HL.SW.v1.0.G011212	0.0107142	-2.821	NA	13.4293		4.96256
HL.SW.v1.0.G011234	0.0137287	-2.60525	glycine-rich rna- abscisic acid-inducible protein	5.41455		2.03208
HL.SW.v1.0.G011255	0.000294756	-2.78367	PREDICTED: uncharacterized protein LOC103332851 isoform X1	17.9886		6.46216
HL.SW.v1.0.G011270	0.000944874	-2.54164	e3 ubiquitin-protein ligase atl6-like	51.539		20.7042
HL.SW.v1.0.G011279	0.0379837	-2.51241	NA	3.04464		1.17215
HL.SW.v1.0.G011289	0.0290085	-2.83854	phosphoglucomutase glucose	3.21172		1.10371
HL.SW.v1.0.G011302	0.000828803	-3.14422	long chain acyl- synthetase 8-like	7.4357		2.37052
HL.SW.v1.0.G011320	0.000171646	-6.25237	hva22-like protein e isoform x1	4.5117		0.677329
HL.SW.v1.0.G011432	0.00106373	-2.79065	hypothetical protein L484_016868	127.121		45.9942
HL.SW.v1.0.G011446	0.00350252	-3.96987	inorganic pyrophosphatase 1-like	3.57466		0.839904
HL.SW.v1.0.G011447	2.45127e-05	-5.27934	inorganic pyrophosphatase 1-like	14.8161		2.7395
HL.SW.v1.0.G011457	0.000176302	-3.02744	cytochrome b-c1 complex subunit 8	108.506		36.0179
HL.SW.v1.0.G011489	0.0139142	-3.45548	udp-glycosyltransferase 89b1-like	2.63607		0.744569
HL.SW.v1.0.G011496	0.00797444	-3.53384	outer envelope protein 64	2.86802		0.775434
HL.SW.v1.0.G011571	0.000836882	-2.98361	lactoylglutathione lyase glyoxalase i family protein	7.51115		2.48929
HL.SW.v1.0.G011585	0.0328449	-8.04732	probable aldo-keto reductase 1	0.847444		0.0573461
HL.SW.v1.0.G011624	0.0439999	-11.0377	NA	0.847886		0.0259567
HL.SW.v1.0.G011643	0.00123412	-2.77898	NA	15.2731		5.46126
HL.SW.v1.0.G011693	0.0023025	-3.59576	histone h2ax	9.52367		2.63075
HL.SW.v1.0.G011762	0.00779988	-3.64571	NA	2.77233		0.708016
HL.SW.v1.0.G011814	0.00219617	-6.20635	NA	5.62228		0.819753
HL.SW.v1.0.G011882	0.00139662	-2.69616	30s ribosomal protein chloroplastic-like	12.6376		4.59833
HL.SW.v1.0.G011886	0.000257708	-3.93795	mannan endo- -beta-mannosidase 7	9.68381		2.48906
HL.SW.v1.0.G011887	0.000775264	-5.78138	mannan endo- -beta-mannosidase 7	4.10657		0.658481
HL.SW.v1.0.G011895	5.91672e-05	-17.3897	non-specific lipid-transfer protein akcs9	5.7146		0.255262
HL.SW.v1.0.G011906	3.48664e-13	-6.65888	NA	184.063		27.8483
HL.SW.v1.0.G011966	0.00145795	-3.91049	dynein light chain flagellar outer arm	6.70215		1.67458
HL.SW.v1.0.G011993	0.00536008	-2.55877	protein brittle-1	11.6182		4.61698
HL.SW.v1.0.G011999	0.017213	-3.32022	ring-h2 finger protein atl74-like	4.17887		1.28986
HL.SW.v1.0.G012065	0.00337176	-2.97539	v-type proton atpase subunit g	177.155		60.5976
HL.SW.v1.0.G012092	0.0104279	-2.67133	cytochrome p450 94a1	12.1572		4.73989
HL.SW.v1.0.G012223	0.0301116	-2.79928	NA	3.54054		1.27265
HL.SW.v1.0.G012240	7.23342e-11	-48.8074	copia protein isoform x1	11.7994		0.190149
HL.SW.v1.0.G012334	2.23569e-06	-4.9504	chlorophyll a-b binding protein 40	1167.17		244.972
HL.SW.v1.0.G012378	0.00242033	-2.9308	nitrogen regulatory protein p-ii homolog	7.37653		2.5293
HL.SW.v1.0.G012525	0.00105806	-3.09799	thioredoxin m- chloroplastic-like	12.7306		4.22531
HL.SW.v1.0.G012574	0.000471881	-3.34278	galactolipase chloroplastic	6.80473		1.97714
HL.SW.v1.0.G012765	0.000213094	-3.59369	50s ribosomal protein chloroplastic	8.1229		2.21966
HL.SW.v1.0.G012796	0.00219974	-4.08171	NA	5.99187		1.3368
HL.SW.v1.0.G012850	6.22908e-08	-4.90111	60s ribosomal protein l23	320.199		65.3527
HL.SW.v1.0.G012956	0.000252673	-3.01855	NA	14.5178		4.6961
HL.SW.v1.0.G013021	0.000403407	-3.36123	NA	10.1319		3.00559
HL.SW.v1.0.G013061	6.5074e-05	-2.96215	ubiquitin-60s ribosomal protein l40	60.5392		20.5705
HL.SW.v1.0.G013104	0.0107587	-2.9914	(+)-neomenthol dehydrogenase-like	3.76234		1.24635
HL.SW.v1.0.G013119	0.00627318	-3.99242	branched-chain-amino-acid aminotransferase-like protein 3	3.86686		0.969162
HL.SW.v1.0.G013145	9.5106e-05	-3.25643	heat shock factor-binding protein 1	15.8161		4.84771
HL.SW.v1.0.G013146	0.00130491	-2.61202	NA	41.4401		16.2446
HL.SW.v1.0.G013164	0.0298702	-2.58266	inflorescence meristem receptor-like kinase 2 isoform 1	4.35238		1.5772
HL.SW.v1.0.G013187	0.00879079	-2.99232	auxin response factor 4-like	3.63067		1.18732
HL.SW.v1.0.G013233	0.00298669	-2.93577	dehydrin rab18	52.0321		18.5464
HL.SW.v1.0.G013245	0.00917251	-2.91945	copper ion transmembrane transporters	7.19322		2.52688
HL.SW.v1.0.G013310	0.00553736	-47.2823	mlp-like protein 28	2.62259		0
HL.SW.v1.0.G013373	0.000125103	-6.13737	phosphoenolpyruvate carboxylase kinase 1-like	4.61154		0.710581
HL.SW.v1.0.G013414	9.73355e-06	-5.79536	peroxidase 3	9.52226		1.55254
HL.SW.v1.0.G013432	0.00699866	-3.17661	aminoacylase-1 isoform x2	15.7429		4.93203
HL.SW.v1.0.G013501	0.00162932	-2.56728	NA	11.6825		4.51371
HL.SW.v1.0.G013599	5.30521e-05	-4.19516	f-box kelch-repeat protein at1g15670-like	135.423		32.3616
HL.SW.v1.0.G013627	0.00397485	-2.63221	dead-box atp-dependent rna helicase mitochondrial	7.62365		2.92943
HL.SW.v1.0.G013643	0.000574828	-87.2247	vesicle-associated membrane protein 711	4.60378		0
HL.SW.v1.0.G013648	0.0267838	-2.58996	histone -like	4.34965		1.62586
HL.SW.v1.0.G013738	0.000136148	-5.2136	NA	25.5354		5.14454
HL.SW.v1.0.G013790	0.000322503	-3.4216	1-aminocyclopropane-1-carboxylate oxidase homolog 1-like	58.7952		16.9199
HL.SW.v1.0.G013910	4.57678e-05	-4.72309	udp-glucose flavonoid 3-o-glucosyltransferase 6	42.0997		9.17545
HL.SW.v1.0.G013927	0.00212086	-3.11216	chlorophyll a-b binding chloroplastic	7.94773		2.51163
HL.SW.v1.0.G013949	0.0150503	-2.57384	uncharacterized n-acetyltransferase ycf52	10.9241		4.33531
HL.SW.v1.0.G014010	0.00853148	-5.49807	NA	3.07277		0.545347
HL.SW.v1.0.G014145	0.00544666	-4.27686	s-adenosyl-l-methionine-dependent methyltransferases superfamily protein	3.10715		0.696984
HL.SW.v1.0.G014170	3.40961e-05	-4.68529	retrovirus-related pol polyprotein from transposon tnt 1- partial	23.8569		5.05949
HL.SW.v1.0.G014171	0.00360535	-3.13347	cycloartenol synthase 1	5.69698		1.79268
HL.SW.v1.0.G014176	7.11184e-05	-5.84925	small nuclear ribonucleoprotein sm d2-like	5.43868		0.899802
HL.SW.v1.0.G014225	3.93133e-10	-5.89995	40s ribosomal protein s30	277.221		46.6237
HL.SW.v1.0.G014248	0.0468683	-2.59612	nuclear transcription factor y subunit b-7	2.65768		0.984386
HL.SW.v1.0.G014305	0.0314902	-9.39398	alpha n-terminal protein methyltransferase 1	1.22378		0.0904295
HL.SW.v1.0.G014359	0.000735338	-2.50609	60s ribosomal protein l34	934.817		371.493
HL.SW.v1.0.G014369	0.000125295	-3.13613	actin-7-like	19.6637		6.24509
HL.SW.v1.0.G014385	8.09439e-06	-5.82851	NA	6.48527		1.07195
HL.SW.v1.0.G014476	4.4037e-05	-3.08592	galacturonosyltransferase-like 10	48.1289		15.456
HL.SW.v1.0.G014522	0.00518051	-2.86532	c-myc-binding protein homolog	4.93207		1.65666
HL.SW.v1.0.G014530	0.000430077	-2.91968	hypothetical protein POPTR_0001s05140g	12.4555		4.28942
HL.SW.v1.0.G014551	0.011612	-2.62152	btb poz domain-containing protein at5g66560-like	5.12773		1.91087
HL.SW.v1.0.G014554	0.0137745	-3.02527	NA	3.22099		1.03248
HL.SW.v1.0.G014626	0.011376	-2.6931	ethylene-responsive transcription factor erf109-like	4.42895		1.63042
HL.SW.v1.0.G014799	0.00206993	-2.93033	probable glutathione s-transferase	62.8427		22.506
HL.SW.v1.0.G014809	0.00452099	-2.60067	dnaj protein homolog	535.645		209.825
HL.SW.v1.0.G014816	0.02784	-15.0415	equilibrative nucleotide transporter 8	1.05775		0.0195164
HL.SW.v1.0.G014849	2.24211e-06	-3.97044	PREDICTED: uncharacterized protein LOC102610275	48.1204		12.3481
HL.SW.v1.0.G014850	8.49602e-05	-5.2295	PREDICTED: uncharacterized protein LOC102610275	11.6654		2.28228
HL.SW.v1.0.G014924	0.00725436	-4.99659	crt binding factor 3	2.26007		0.397012
HL.SW.v1.0.G015038	2.73566e-06	-3.31911	NA	316.887		95.0316
HL.SW.v1.0.G015040	0.00271632	-3.16613	inorganic pyrophosphatase 1-like	11.3116		3.57291
HL.SW.v1.0.G015073	0.0209119	-12.9232	auxin-induced protein 15a-like	2.93023		0.156891
HL.SW.v1.0.G015104	0.0469428	-6.25877	leucine-rich repeat extensin-like protein 3 isoform x2	1.13217		0.131781
HL.SW.v1.0.G015147	3.0889e-06	-4.19162	probable prefoldin subunit 5	98.6657		23.6742
HL.SW.v1.0.G015162	0.0010456	-8.78159	mannitol dehydrogenase	2.95787		0.278573
HL.SW.v1.0.G015212	0.0102083	-31.9174	mediator of rna polymerase ii transcription subunit 32	1.61899		0
HL.SW.v1.0.G015221	0.000937629	-3.94754	hypothetical protein MTR_3g085020	9.47681		2.45252
HL.SW.v1.0.G015276	0.000460183	-3.46408	protochlorophyllide chloroplastic	15.9618		4.71422
HL.SW.v1.0.G015331	0.00174319	-2.68696	thioredoxin f- chloroplastic-like	31.8154		12.1797
HL.SW.v1.0.G015340	0.00771408	-6.61809	NA	1.52073		0.185023
HL.SW.v1.0.G015373	0.000665131	-3.36778	nitronate monooxygenase	98.8995		29.5782
HL.SW.v1.0.G015381	1.39172e-05	-3.41803	60s ribosomal protein l37-3	918.908		266.849
HL.SW.v1.0.G015384	0.00200518	-2.66721	probable pyridoxal biosynthesis protein	126.941		48.2347
HL.SW.v1.0.G015424	0.0246839	-2.53276	probable starch synthase chloroplastic amyloplastic	3.62981		1.40809
HL.SW.v1.0.G015449	0.0139373	-5.12726	histone-lysine n-methyltransferase atxr4	2.05787		0.37596
HL.SW.v1.0.G015453	0.00888648	-4.34589	NA	2.24295		0.469714
HL.SW.v1.0.G015460	4.21282e-06	-175.902	tropinone reductase 1-like isoform x2	16.5051		0.0533087
HL.SW.v1.0.G015464	2.13803e-06	-6.40922	cytochrome p450 78a3	24.2387		3.73035
HL.SW.v1.0.G015516	0.000478664	-14.4564	NA	2.65339		0.145755
HL.SW.v1.0.G015566	0.0341628	-6.7623	heat shock 70 kda mitochondrial	0.779322		0.07351
HL.SW.v1.0.G015580	0.00735772	-4.21194	2-alkenal reductase (nadp(+)-dependent)-like	2.55772		0.581917
HL.SW.v1.0.G015616	4.86157e-05	-6.95612	protein ralf-like 34	4.7817		0.650994
HL.SW.v1.0.G015633	0.00274337	-2.72309	della protein gai-like	47.8602		18.0328
HL.SW.v1.0.G015689	0.000805394	-77.9858	blue copper protein	5.75961		0.0160644
HL.SW.v1.0.G015719	0.000859496	-2.99631	zinc finger protein zat11-like	128.711		41.9682
HL.SW.v1.0.G015751	0.0140608	-13.6998	peroxidase 64	1.22177		0.0368042
HL.SW.v1.0.G015753	0.0173136	-9.28664	zinc finger family protein	0.980329		0.0567608
HL.SW.v1.0.G015768	0.00310694	-3.16376	acylpyruvase mitochondrial	4.77806		1.49783
HL.SW.v1.0.G015791	9.33827e-08	-7.75328	NA	496.398		65.89
HL.SW.v1.0.G015918	0.000723495	-2.63509	prefoldin subunit 1	33.0471		12.4461
HL.SW.v1.0.G015929	0.000856647	-2.82958	hypothetical protein CICLE_v10006352mg	12.8085		4.50231
HL.SW.v1.0.G015959	9.65445e-05	-4.16927	osmotin-like protein	18.3212		4.31936
HL.SW.v1.0.G016057	5.97496e-07	-5.22707	magnesium-protoporphyrin ix monomethyl ester	16.8038		3.21104
HL.SW.v1.0.G016129	0.00129836	-2.64098	transmembrane protein 64 isoform x2	25.2832		9.64823
HL.SW.v1.0.G016165	4.68507e-10	-21.6399	mlp-like protein 31	9.58566		0.391784
HL.SW.v1.0.G016190	3.51765e-06	-5.8627	calmodulin-like protein 1	11.9791		2.04971
HL.SW.v1.0.G016323	0.00011473	-5.42095	aquaporin tip2-1	8.15991		1.41401
HL.SW.v1.0.G016336	0.0263886	-10.0731	NA	1.32711		0.0851734
HL.SW.v1.0.G016366	0.0239207	-4.79107	probable pectinesterase pectinesterase inhibitor 7	1.23169		0.21203
HL.SW.v1.0.G016390	0.00712335	-5.08729	growth-regulating factor	2.41026		0.413482
HL.SW.v1.0.G016451	4.30644e-06	-3.69352	PREDICTED: uncharacterized protein LOC100263114	43.7049		11.9863
HL.SW.v1.0.G016493	4.46495e-07	-4.14276	60s ribosomal protein l32-1	56.3836		13.5344
HL.SW.v1.0.G016659	0.0457061	-2.93613	NA	2.26179		0.74049
HL.SW.v1.0.G016672	0.00567656	-4.07456	NA	2.80077		0.651123
HL.SW.v1.0.G016703	0.0398015	-3.50021	alpha-l-fucosidase 1-like	1.94212		0.503212
HL.SW.v1.0.G016802	0.0298272	-3.15485	synechocystis ycf37	2.43951		0.768467
HL.SW.v1.0.G016830	0.0117684	-9.15392	NA	1.49992		0.115027
HL.SW.v1.0.G016832	0.000192903	-3.08833	superoxide dismutase	82.5879		26.525
HL.SW.v1.0.G016851	0.00174595	-2.77779	udp-glycosyltransferase 73c3	24.2039		8.58926
HL.SW.v1.0.G016880	0.00340711	-2.5975	mate efflux family protein 5-like	9.36006		3.49146
HL.SW.v1.0.G016949	6.80075e-05	-2.611	40s ribosomal protein s9-2	228.793		87.6539
HL.SW.v1.0.G016993	0.000234012	-3.09298	NA	24.4656		7.84173
HL.SW.v1.0.G017041	1.09514e-05	-3.89214	protein transport protein sec61 subunit	16.6382		4.26385
HL.SW.v1.0.G017045	0.0126538	-2.60403	d-aminoacid aminotransferase-like plp-dependent enzymes superfamily isoform 1	11.0428		4.0111
HL.SW.v1.0.G017076	0.0388324	-14.9446	mlp-like protein 423	1.16976		0.0225467
HL.SW.v1.0.G017122	0.0110948	-3.21271	ribonuclease h protein at1g65750	2.92538		0.869686
HL.SW.v1.0.G017128	0.00553002	-2.84915	lipid transfer protein precursor	164.778		56.8079
HL.SW.v1.0.G017131	0.000240703	-4.19562	40s ribosomal protein s30	7.09697		1.72519
HL.SW.v1.0.G017184	0.000192446	-14.9584	dna rna polymerases superfamily protein	1.90947		0.0738638
HL.SW.v1.0.G017202	0.0417432	-4.20164	heat repeat-containing protein 6	1.73269		0.3689
HL.SW.v1.0.G017226	5.98635e-05	-3.50557	thioredoxin h-type-like	559.907		159.23
HL.SW.v1.0.G017243	0.00056753	-3.15227	dehydrodolichyl diphosphate synthase 6-like isoform x1	9.39378		3.00479
HL.SW.v1.0.G017271	5.61865e-05	-3.31764	NA	347.57		106.851
HL.SW.v1.0.G017350	0.0025674	-11.9531	endoglucanase 24	1.78087		0.102055
HL.SW.v1.0.G017351	7.99161e-05	-2.83135	40s ribosomal protein s24-1	188.388		67.3717
HL.SW.v1.0.G017389	0.000669027	-3.09748	pectinesterase pectinesterase inhibitor 6	9.89346		3.23086
HL.SW.v1.0.G017412	0.0194785	-3.47476	zinc finger a20 and an1 domain-containing stress-associated protein 4-like	2.57		0.717268
HL.SW.v1.0.G017413	0.0027124	-2.97352	NA	8.66625		2.85263
HL.SW.v1.0.G017454	4.76837e-05	-2.74364	glutaredoxin	89.3199		32.8492
HL.SW.v1.0.G017470	0.000313352	-6.74123	glucan endo- -beta-glucosidase 12	5.13888		0.689917
HL.SW.v1.0.G017482	2.78813e-07	-4.47193	NA	22.3997		4.96843
HL.SW.v1.0.G017557	0.000698279	-14.8478	anthranilate synthase component i- chloroplastic-like	1.63194		0.0607433
HL.SW.v1.0.G017638	0.00670937	-4.51471	probable pectate lyase 5	2.60761		0.53462
HL.SW.v1.0.G017641	1.1173e-05	-4.62931	probable 1-acylglycerol-3-phosphate o-acyltransferase	208.353		43.6456
HL.SW.v1.0.G017651	0.0373235	-2.82705	peroxisome biogenesis protein 5-like	2.54743		0.887892
HL.SW.v1.0.G017680	0.037284	-2.61405	ferric reduction oxidase 7	14.2001		5.49743
HL.SW.v1.0.G017717	0.0177131	-2.59396	alpha-expansin 5	10.3556		4.17511
HL.SW.v1.0.G017776	0.00748965	-2.85108	auxin-responsive protein iaa13	5.873		2.01036
HL.SW.v1.0.G017809	0.00200805	-79.8352	NA	4.49287		0
HL.SW.v1.0.G017821	0.00843687	-3.01716	probable sulfate transporter	6.34093		2.10294
HL.SW.v1.0.G017824	0.00568224	-3.22523	NA	5.16674		1.61576
HL.SW.v1.0.G017850	3.76644e-06	-59.2572	2-hydroxyisoflavanone dehydratase-like	3.03181		0
HL.SW.v1.0.G017884	0.000262661	-2.74545	NA	78.5221		28.459
HL.SW.v1.0.G017922	0.0101014	-8.65288	NA	1.60683		0.147624
HL.SW.v1.0.G017951	0.0148313	-10.0876	ent-kaurenoic acid oxidase 2-like	1.2359		0.0711304
HL.SW.v1.0.G018047	0.023891	-2.89061	NA	3.32939		1.11006
HL.SW.v1.0.G018130	5.92182e-07	-32.095	phospholipase a1-iigamma	8.17065		0.196713
HL.SW.v1.0.G018135	0.000137503	-3.32138	probable carrier protein at5g56450	11.657		3.39042
HL.SW.v1.0.G018173	2.52137e-15	-17.0046	NA	39.7895		2.33578
HL.SW.v1.0.G018217	0.0442703	-2.8739	ribosomal protein s21 family protein isoform 1	2.33025		0.800607
HL.SW.v1.0.G018235	0.0343431	-6.6332	flavonol synthase flavanone 3-hydroxylase-like	1.35749		0.166879
HL.SW.v1.0.G018272	0.000556994	-3.12281	NA	14.1027		4.37027
HL.SW.v1.0.G018305	0.000199514	-2.64586	single hybrid motif superfamily protein	62.465		23.8444
HL.SW.v1.0.G018310	0.0491749	-4.56875	NA	1.35969		0.274159
HL.SW.v1.0.G018344	0.00014103	-15.5577	NA	90.9516		5.29592
HL.SW.v1.0.G018371	6.32725e-05	-4.34678	NA	12.4604		2.91955
HL.SW.v1.0.G018379	0.000249678	-3.19319	NA	28.4606		9.16264
HL.SW.v1.0.G018389	0.0155001	-2.54073	metallothionein-like protein	3996.73		1611.89
HL.SW.v1.0.G018392	0.0303555	-3.07914	blue copper protein	25.7109		8.04337
HL.SW.v1.0.G018574	0.0355626	-2.94026	basic helix-loop-helix dna-binding superfamily isoform 1	2.31218		0.74819
HL.SW.v1.0.G018583	0.0171992	-3.29186	NA	2.8268		0.791109
HL.SW.v1.0.G018587	6.09664e-06	-4.96693	transcription factor myb44-like	1023.5		210.891
HL.SW.v1.0.G018665	0.0160795	-3.62245	NA	4.52271		1.30004
HL.SW.v1.0.G018737	0.000631161	-15.0989	3-ketoacyl- thiolase peroxisomal	7.90967		0.438614
HL.SW.v1.0.G018740	0.0102665	-15.4299	NA	2.30181		0.0919563
HL.SW.v1.0.G018806	0.00689838	-4.55755	syntaxin-related protein knolle	2.45418		0.476106
HL.SW.v1.0.G018816	0.000855853	-2.70634	50s ribosomal protein chloroplastic	11.9393		4.38661
HL.SW.v1.0.G018872	1.93668e-05	-3.04709	40s ribosomal protein s16	49.9002		16.3929
HL.SW.v1.0.G018893	0.00214838	-3.44836	NA	4.23407		1.21176
HL.SW.v1.0.G018903	1.93852e-06	-5.77243	NA	14.1237		2.39367
HL.SW.v1.0.G018932	0.0387188	-2.67342	ras-related protein ric1	3.00097		1.08188
HL.SW.v1.0.G018945	1.65928e-05	-4.62195	12-oxophytodienoate reductase 11	11.214		2.34149
HL.SW.v1.0.G018946	2.95362e-07	-7.89497	12-oxophytodienoate reductase 11	47.7893		5.65638
HL.SW.v1.0.G018947	6.72149e-05	-10.8429	naringenin-chalcone synthase	7.53049		0.619353
HL.SW.v1.0.G019016	0.0203377	-20.2986	udp-glucose flavonoid 3-o-glucosyltransferase 6	1.04086		0
HL.SW.v1.0.G019018	0.00503624	-3.18546	glutathione s-transferase	8.93112		2.83453
HL.SW.v1.0.G019047	0.00740329	-2.88061	adenylate isopentenyltransferase chloroplastic-like	4.37533		1.48713
HL.SW.v1.0.G019135	0.00064546	-3.2363	signal recognition particle 43 kda chloroplastic	14.1477		4.37913
HL.SW.v1.0.G019162	0.0225339	-9.32487	protein radialis-like 3	1.01988		0.0549684
HL.SW.v1.0.G019173	1.21425e-10	-8.9802	NA	24.7003		2.6933
HL.SW.v1.0.G019216	0.00145051	-3.94418	NA	8.99395		2.31129
HL.SW.v1.0.G019311	0.01891	-2.58446	NA	4.80975		1.86262
HL.SW.v1.0.G019322	0.0200139	-8.59384	exocyst complex component 7	0.968488		0.0637776
HL.SW.v1.0.G019343	2.22991e-05	-3.26095	calmodulin-like protein 3	52.8896		16.5464
HL.SW.v1.0.G019445	0.0103695	-3.70057	mitochondrial import inner membrane translocase subunit tim9	3.68492		0.957826
HL.SW.v1.0.G019478	0.00333087	-2.99023	4-hydroxy-tetrahydrodipicolinate reductase chloroplastic-like	7.19963		2.36074
HL.SW.v1.0.G019487	4.05227e-05	-4.26608	nodulin 21 family protein	32.9525		7.80574
HL.SW.v1.0.G019504	2.29208e-05	-2.919	60s ribosomal protein l19-1	224.183		76.997
HL.SW.v1.0.G019530	0.0237019	-2.77954	d-3-phosphoglycerate dehydrogenase	3.6656		1.32704
HL.SW.v1.0.G019552	1.82459e-05	-8.35183	hevein-like protein	12.1461		1.45015
HL.SW.v1.0.G019578	0.00956586	-3.34038	flavonol synthase	3.50131		1.01312
HL.SW.v1.0.G019585	0.00204583	-2.89711	hypothetical protein L484_011960	8.7738		2.97162
HL.SW.v1.0.G019612	0.00273347	-3.67155	histone	11.161		2.87028
HL.SW.v1.0.G019733	0.00207821	-2.88978	NA	7.99724		2.78386
HL.SW.v1.0.G019779	2.8477e-14	-207.096	transcription factor tcp9	10.9304		0
HL.SW.v1.0.G019847	3.537e-09	-8.88028	peptidyl-prolyl cis-trans isomerase fkbp16- chloroplastic	11.9269		1.30551
HL.SW.v1.0.G019967	4.08348e-06	-13.0071	cytochrome p450 94a2-like	5.16393		0.355225
HL.SW.v1.0.G020036	0.000512377	-10.7334	g-type lectin s-receptor-like serine threonine-protein kinase rks1	2.29145		0.163569
HL.SW.v1.0.G020200	0.00642471	-2.69565	gdsl esterase lipase at4g10955	7.21586		2.70686
HL.SW.v1.0.G020234	4.75348e-06	-3.90687	PREDICTED: uncharacterized protein LOC102610275	47.6086		12.4723
HL.SW.v1.0.G020237	0.00363627	-2.94187	NA	198.253		67.8374
HL.SW.v1.0.G020269	0.0269679	-3.31563	NA	2.14199		0.625876
HL.SW.v1.0.G020301	0.00936285	-49.1909	NA	2.32589		0
HL.SW.v1.0.G020318	0.00456444	-2.67527	NA	28.3772		10.9232
HL.SW.v1.0.G020394	0.0424572	-2.50858	peroxisomal membrane protein 11b	4.80881		1.84284
HL.SW.v1.0.G020395	0.00654685	-2.77679	peroxisomal membrane protein 11b	4.93852		1.76983
HL.SW.v1.0.G020430	0.00502434	-2.69438	rna-binding family	7.56522		2.86117
HL.SW.v1.0.G020446	0.000201118	-3.13406	zinc finger protein zat12	133.664		41.4943
HL.SW.v1.0.G020472	0.0168295	-11.2118	ubiquitin-40s ribosomal protein s27a-like	1.55944		0.0942376
HL.SW.v1.0.G020502	0.0004136	-5.5911	histone	6.40975		1.07142
HL.SW.v1.0.G020579	0.00198099	-7.18286	glycosyl transferase family 8 family protein	2.25536		0.272576
HL.SW.v1.0.G020593	4.28796e-09	-12.3907	photosystem i reaction center subunit chloroplastic	187.12		15.7109
HL.SW.v1.0.G020622	0.0276168	-5.46655	NA	1.59327		0.250582
HL.SW.v1.0.G020721	2.78797e-09	-7.0894	ribosomal protein mitochondrial	30.4244		4.36857
HL.SW.v1.0.G020729	0.000112509	-3.24423	NA	29.4837		9.26392
HL.SW.v1.0.G020756	0.0426289	-2.56517	trna (guanine -n2)-methyltransferase homolog	2.72206		1.04643
HL.SW.v1.0.G020808	0.00212347	-2.6056	lipoxygenase homology domain-containing protein 1-like	30.6215		12.1028
HL.SW.v1.0.G020853	0.000133334	-2.90991	NA	91.0053		31.7486
HL.SW.v1.0.G020887	0.0002175	-35.822	orm1-like protein 3	4.71701		0.0754353
HL.SW.v1.0.G020952	0.0380657	-5.48045	probable sucrose-phosphate synthase 2	1.28006		0.205619
HL.SW.v1.0.G021014	9.14809e-05	-3.85028	NA	9.71172		2.52162
HL.SW.v1.0.G021044	4.37204e-06	-4.95397	fructose-bisphosphate cytoplasmic isozyme 1	9.02039		1.73696
HL.SW.v1.0.G021079	0.000154595	-5.59805	NA	4.24474		0.712939
HL.SW.v1.0.G021085	0.0193779	-2.75593	tropinone reductase-like protein	3.5698		1.27426
HL.SW.v1.0.G021130	0.00171734	-2.83465	flavonoid 3 -monooxygenase	7.42049		2.59705
HL.SW.v1.0.G021139	0.00360964	-2.95229	dna-directed rna polymerase iii subunit rpc4	5.23664		1.73569
HL.SW.v1.0.G021176	0.000721326	-3.55399	glutathione s-transferase chloroplastic-like	6.98043		1.94871
HL.SW.v1.0.G021183	0.000261593	-6.74482	pyruvate decarboxylase 1	7.23104		1.00576
HL.SW.v1.0.G021195	0.00536966	-2.57346	NA	333.086		128.902
HL.SW.v1.0.G021271	0.000228138	-2.53	probable carboxylesterase 6	109.195		43.0327
HL.SW.v1.0.G021310	1.38116e-05	-72.5121	NA	3.72976		0
HL.SW.v1.0.G021311	4.41405e-07	-82.1214	NA	19.2133		0.161729
HL.SW.v1.0.G021312	0.000932852	-96.7473	NA	5.45801		0
HL.SW.v1.0.G021317	3.12721e-08	-14.9323	cytochrome p450 78a3	9.15501		0.579047
HL.SW.v1.0.G021354	0.0257118	-20.4089	cellulase protein	1.53362		0.0213631
HL.SW.v1.0.G021385	8.60335e-06	-4.20063	drought-induced protein	70.9479		16.5771
HL.SW.v1.0.G021386	8.6878e-08	-6.25298	chaperone protein dnaj-related	558.709		87.7907
HL.SW.v1.0.G021422	0.00657175	-2.59943	triose phosphate phosphate chloroplastic-like	5.43174		2.04056
HL.SW.v1.0.G021529	0.00390487	-3.58021	cysteine proteinase cot44-like	5.60816		1.51406
HL.SW.v1.0.G021573	8.81794e-08	-4.91276	40s ribosomal protein s28	63.4209		13.228
HL.SW.v1.0.G021597	0.00413609	-2.6127	glyoxylate hydroxypyruvate reductase a hpr2-like	6.76054		2.58543
HL.SW.v1.0.G021650	0.00716068	-3.92904	NA	2.59534		0.621419
HL.SW.v1.0.G021683	7.50417e-14	-10.1926	5 -adenylylsulfate reductase chloroplastic-like	79.3311		7.61976
HL.SW.v1.0.G021718	1.40856e-05	-3.03595	mitochondrial import inner membrane translocase subunit tim17-2-like	82.6815		27.4331
HL.SW.v1.0.G021720	0.000503906	-23.0922	mlp-like protein 28	1.93538		0.036671
HL.SW.v1.0.G021803	0.0434054	-4.13151	NA	1.46277		0.31462
HL.SW.v1.0.G021918	0.00982417	-9.63026	NA	1.23112		0.0788619
HL.SW.v1.0.G021965	0.000242982	-4.5128	alpha-expansin 1 family protein	7.30407		1.52117
HL.SW.v1.0.G022006	2.3586e-05	-7.0832	cen-like protein 1	10.3855		1.3957
HL.SW.v1.0.G022027	0.000661224	-2.9281	NA	30.0856		10.2696
HL.SW.v1.0.G022070	0.00631472	-13.6279	syntaxin of plants 124	1.36218		0.0500392
HL.SW.v1.0.G022114	0.00240906	-2.74057	NA	87.6309		32.666
HL.SW.v1.0.G022123	0.00534933	-6.53255	NA	2.62772		0.345626
HL.SW.v1.0.G022139	4.28762e-05	-4.77675	transcriptional factor	12.0767		2.4507
HL.SW.v1.0.G022234	2.17728e-05	-2.80868	60s ribosomal protein l27	70.57		24.8869
HL.SW.v1.0.G022244	0.0123652	-14.2289	histone -like	2.30056		0.098485
HL.SW.v1.0.G022297	0.000290733	-3.47849	cytochrome p450 71a22-like	10.5128		3.05211
HL.SW.v1.0.G022315	1.52082e-06	-12.355	aromatic-l-amino-acid decarboxylase-like	4.57574		0.338781
HL.SW.v1.0.G022327	0.000151326	-3.84743	probable aquaporin nip5-1	11.0843		2.9388
HL.SW.v1.0.G022354	0.0108241	-2.53636	NA	9.18768		3.72858
HL.SW.v1.0.G022380	0.000124972	-12.1751	-norcoclaurine 6-o-methyltransferase	2.74081		0.177914
HL.SW.v1.0.G022393	0.00268843	-2.90106	low temperature and salt responsive protein family isoform 1	6.3761		2.18327
HL.SW.v1.0.G022436	0.0292191	-3.74868	auxin transporter-like protein 2	1.78703		0.462954
HL.SW.v1.0.G022466	0.0345638	-5.05767	glucan endo- -beta- basic isoform-like	21.0348		4.23891
HL.SW.v1.0.G022503	7.38627e-08	-9.33281	NA	53.2751		5.74071
HL.SW.v1.0.G022518	0.000407799	-3.96868	NA	15.172		3.92831
HL.SW.v1.0.G022521	0.00123636	-2.70011	t-complex protein 1 subunit beta-like	8.77676		3.21239
HL.SW.v1.0.G022684	2.01594e-05	-40.8489	NA	15.161		0.305278
HL.SW.v1.0.G022718	0.00566194	-3.04847	wat1-related protein at5g07050-like	5.2391		1.71418
HL.SW.v1.0.G022720	0.00104415	-7.90843	wat1-related protein at5g07050-like	2.45403		0.262376
HL.SW.v1.0.G022722	0.00193289	-5.18428	wat1-related protein at5g07050-like	3.17869		0.564675
HL.SW.v1.0.G022761	0.000614932	-2.91434	atp synthase subunit b chloroplastic	187.246		66.9129
HL.SW.v1.0.G022768	0.00129989	-3.84489	NA	21.3501		5.44144
HL.SW.v1.0.G022890	0.0056006	-2.78218	f-box protein pp2-b12	26.8467		9.70391
HL.SW.v1.0.G022928	0.00823504	-3.65159	vinorine synthase-like	3.01116		0.768507
HL.SW.v1.0.G022951	0.00616746	-5.33714	xylem cysteine proteinase 1	2.42539		0.409266
HL.SW.v1.0.G023009	3.10452e-05	-3.72709	NA	19.4686		5.15254
HL.SW.v1.0.G023016	0.0023387	-3.7973	casp-like protein aralydraft_485429	3.95812		1.02542
HL.SW.v1.0.G023024	0.000893516	-4.37097	beta-galactosidase 3	6.32656		1.35109
HL.SW.v1.0.G023041	1.05025e-05	-7.20742	non-specific lipid transfer protein precursor	21.0876		3.08541
HL.SW.v1.0.G023119	4.77276e-05	-3.11177	phosphoglycerate chloroplastic-like	55.4666		18.1898
HL.SW.v1.0.G023139	0.0103782	-2.70563	NA	198.831		76.852
HL.SW.v1.0.G023152	0.029815	-4.42527	3 -hydroxy-n-methyl- -coclaurine 4 -o-methyltransferase-like	2.2268		0.501628
HL.SW.v1.0.G023258	7.99774e-05	-4.25579	spx domain-containing membrane protein at4g22990	9.07427		2.12023
HL.SW.v1.0.G023328	0.000107924	-2.57684	60s ribosomal protein l21 isoform 1	219.563		85.7196
HL.SW.v1.0.G023338	0.000104705	-4.70707	aspartic proteinase nepenthesin-1	5.90996		1.18833
HL.SW.v1.0.G023418	0.00401842	-2.61434	probable beta- -galactosyltransferase 2-like isoform x1	11.8193		4.5403
HL.SW.v1.0.G023441	0.025195	-5.34464	NA	1.66334		0.268582
HL.SW.v1.0.G023454	1.59121e-06	-4.63778	NA	11.6646		2.48152
HL.SW.v1.0.G023552	0.00238005	-2.60847	probable galacturonosyltransferase-like 9	13.566		5.16125
HL.SW.v1.0.G023573	0.0201459	-2.52885	salt tolerance-like protein	17.5849		6.68405
HL.SW.v1.0.G023598	2.76584e-06	-4.51199	alpha- -glucan-protein synthase	16.6532		3.69702
HL.SW.v1.0.G023609	1.98739e-05	-2.80007	60s ribosomal protein l27	230.054		81.4316
HL.SW.v1.0.G023610	0.00895001	-4.54129	ribonucleoside-diphosphate reductase small chain	3.42727		0.70827
HL.SW.v1.0.G023644	0.00129232	-3.91614	nicotinamide adenine dinucleotide transporter chloroplastic	4.17307		1.00682
HL.SW.v1.0.G023652	8.3937e-15	-43.2387	cytochrome p450 94a1-like	34.5233		0.717793
HL.SW.v1.0.G023683	2.1757e-07	-3.75167	ferredoxin- chloroplast	749.369		201.35
HL.SW.v1.0.G023822	8.15338e-05	-2.90213	40s ribosomal protein s6-like	70.1901		23.749
HL.SW.v1.0.G023835	0.0320898	-2.93639	lysosomal alpha-mannosidase-like isoform x2	2.50943		0.810743
HL.SW.v1.0.G023858	0.00575947	-2.7701	pectinesterase family protein	8.74749		3.034
HL.SW.v1.0.G023870	0.0312474	-2.84309	NA	3.60196		1.26808
HL.SW.v1.0.G023887	0.00759304	-2.7123	NA	5.82189		2.11742
HL.SW.v1.0.G024003	0.00388552	-2.56464	rho gtpase-activating protein gaca	7.73829		2.97953
HL.SW.v1.0.G024021	0.00389276	-7.7685	endoglucanase 11	1.88666		0.199304
HL.SW.v1.0.G024104	3.75362e-05	-4.26864	NA	10.4126		2.37668
HL.SW.v1.0.G024136	0.000570207	-2.65122	h aca ribonucleoprotein complex subunit 2-like protein	27.8179		10.4916
HL.SW.v1.0.G024137	2.94493e-05	-4.30252	phosphoglycerate mutase-like protein at74h	14.0988		3.35676
HL.SW.v1.0.G024165	0.00947736	-4.16988	histone -like	10.4725		2.3426
HL.SW.v1.0.G024220	3.07391e-08	-5.001	NA	626.678		126.645
HL.SW.v1.0.G024307	0.015411	-2.73291	huntingtin-interacting protein k	4.71996		1.72169
HL.SW.v1.0.G024311	0.0415849	-22.8795	NA	1.23279		0
HL.SW.v1.0.G024348	0.000673767	-3.3869	magnesium transporter mrs2-i-like isoform x1	10.427		3.10075
HL.SW.v1.0.G024362	7.49506e-07	-7.97812	myb-related protein 305	6.99938		0.801112
HL.SW.v1.0.G024397	0.000547186	-3.38676	NA	9.94012		2.91279
HL.SW.v1.0.G024400	1.92583e-12	-17.439	mannitol dehydrogenase	21.7108		1.18404
HL.SW.v1.0.G024419	0.00757922	-4.58541	rac-like gtp-binding protein rac2	2.52076		0.502025
HL.SW.v1.0.G024424	0.00502274	-5.20938	NA	2.55866		0.460682
HL.SW.v1.0.G024425	0.000312813	-2.58088	glyceraldehyde-3-phosphate dehydrogenase a	72.1616		28.4155
HL.SW.v1.0.G024476	9.11939e-05	-3.97563	PREDICTED: uncharacterized protein LOC103961709	10.2046		2.61493
HL.SW.v1.0.G024485	1.65317e-08	-5.46248	geranylgeranyl diphosphate chloroplastic	106.428		20.0463
HL.SW.v1.0.G024495	0.0399486	-2.69904	protein zinc induced facilitator-like 1-like isoform x2	15.1258		5.70251
HL.SW.v1.0.G024525	0.000279958	-5.14864	NA	4.2348		0.766974
HL.SW.v1.0.G024595	0.000448608	-3.0353	3-isopropylmalate dehydratase small subunit 3-like	18.5788		6.27269
HL.SW.v1.0.G024647	0.00197874	-3.57538	NA	7.25772		2.07182
HL.SW.v1.0.G024680	0.000412329	-2.59216	40s ribosomal protein s3a	229.879		89.0117
HL.SW.v1.0.G024692	0.0012362	-3.89072	probable isoaspartyl peptidase l-asparaginase 2	4.72748		1.15224
HL.SW.v1.0.G024693	0.00883392	-3.47708	protein mon2 homolog isoform x2	2.85021		0.791027
HL.SW.v1.0.G024707	1.4306e-05	-3.91801	40s ribosomal protein s6-like	11.8378		3.00147
HL.SW.v1.0.G024712	9.99925e-05	-10.7777	NA	5.93486		0.496578
HL.SW.v1.0.G024734	7.86447e-05	-3.45368	xyloglucan endotransglucosylase hydrolase protein 23	49.7981		14.7455
HL.SW.v1.0.G024760	5.34821e-05	-3.41393	cytochrome p450 isoform 2	151.356		44.878
HL.SW.v1.0.G024826	0.0359441	-19.461	laccase 17 isoform 1	1.17863		0.00643168
HL.SW.v1.0.G024950	0.00232377	-11.7714	probable glutathione s-transferase	4.56621		0.316608
HL.SW.v1.0.G024968	0.000618627	-2.51011	dna-binding protein ddb_g0278111	50.057		20.1827
HL.SW.v1.0.G024995	0.0017561	-5.85491	mlp-like protein 423	51.7456		8.69933
HL.SW.v1.0.G025067	0.00192123	-3.04796	core-2 i-branching beta- -n-acetylglucosaminyltransferase family protein	17.9997		5.80223
HL.SW.v1.0.G025073	3.02618e-05	-7.7142	auxin efflux carrier component 8	4.81968		0.578947
HL.SW.v1.0.G025122	8.56e-08	-5.88701	probable aldo-keto reductase 1-like	27.6627		4.50614
HL.SW.v1.0.G025131	1.58787e-05	-4.05639	chlorophyll a-b binding chloroplastic	536.029		137.18
HL.SW.v1.0.G025146	0.000465866	-3.46306	NA	52.8475		15.9685
HL.SW.v1.0.G025164	3.09855e-05	-4.29619	zeaxanthin epoxidase	7.25988		1.65153
HL.SW.v1.0.G025232	0.0175065	-2.61502	photosynthetic ndh subunit of subcomplex b chloroplastic	4.17762		1.55982
HL.SW.v1.0.G025270	0.00307968	-8.13275	probable galacturonosyltransferase-like 1	2.19071		0.229219
HL.SW.v1.0.G025332	0.0120337	-3.95735	NA	2.42467		0.586151
HL.SW.v1.0.G025399	0.0110096	-4.7176	probable transmembrane ascorbate ferrireductase 3	2.32623		0.441042
HL.SW.v1.0.G025437	1.68448e-05	-3.86543	peptidyl-prolyl cis-trans isomerase nima-interacting 4	106.868		27.8193
HL.SW.v1.0.G025454	0.000220075	-6.90518	got1 sft2-like vescicle transport protein family isoform 1	3.40106		0.44601
HL.SW.v1.0.G025482	0.000539704	-3.14875	ubiquitin-like protein 5	7.40182		2.28941
HL.SW.v1.0.G025489	0.000311497	-3.02653	cyanogenic beta-glucosidase-like	13.8516		4.54017
HL.SW.v1.0.G025519	1.25167e-07	-7.50048	hypothetical protein glysoja_029018	21.4372		2.70383
HL.SW.v1.0.G025540	1.06519e-06	-4.46366	hypothetical protein L484_002681	24.3047		5.52774
HL.SW.v1.0.G025559	0.0159819	-4.74793	forked1 isoform 1	1.72408		0.323798
HL.SW.v1.0.G025602	0.000792397	-2.76974	40s ribosomal protein s27	153.312		56.1182
HL.SW.v1.0.G025766	0.00255028	-3.68172	NA	3.85715		1.00704
HL.SW.v1.0.G025844	0.047182	-2.53528	domain-containing protein 3	2.7662		1.04632
HL.SW.v1.0.G025855	0.000186288	-4.89205	serine threonine-protein kinase wnk-related isoform 1	7.47379		1.49162
HL.SW.v1.0.G025979	2.19187e-11	-7.53257	calmodulin-like protein 2	1854.6		248.023
HL.SW.v1.0.G025997	0.000490709	-3.16318	allene oxide chloroplastic	71.4172		22.9543
HL.SW.v1.0.G025998	0.000425546	-3.91021	NA	34.1671		9.18358
HL.SW.v1.0.G026050	0.00117349	-3.23637	poly polymerase 1 isoform 1	12.1109		3.57421
HL.SW.v1.0.G026052	0.000243815	-3.69373	NA	9.29153		2.47667
HL.SW.v1.0.G026132	1.12775e-06	-4.82485	aldehyde dehydrogenase	35.0664		7.5017
HL.SW.v1.0.G026137	0.00144615	-7.94212	NA	4.24108		0.513936
HL.SW.v1.0.G026191	0.00566964	-2.89308	mitochondrial substrate carrier family protein	6.43303		2.13085
HL.SW.v1.0.G026286	9.03195e-06	-15.0822	NA	416.949		28.7571
HL.SW.v1.0.G026386	1.14914e-06	-3.34483	NA	237.504		70.3565
HL.SW.v1.0.G026387	5.8965e-11	-6.62498	NA	279.119		42.5846
HL.SW.v1.0.G026390	0.0269322	-20.1611	transposon pong sub-class	0.994578		0
HL.SW.v1.0.G026476	8.50312e-07	-3.6402	5 -adenylylsulfate reductase chloroplastic-like	405.078		112.017
HL.SW.v1.0.G026478	0.00200334	-9.31012	probable polygalacturonase	3.21134		0.287143
HL.SW.v1.0.G026495	8.26466e-05	-4.7281	s-adenosylmethionine decarboxylase proenzyme 3	6.5956		1.36268
HL.SW.v1.0.G026504	0.000638974	-37.9638	NA	1.89768		0
HL.SW.v1.0.G026558	0.00142591	-6.63699	rhomboid-like protein 12 isoform 2	2.82547		0.390844
HL.SW.v1.0.G026592	0.00417316	-2.50203	phosphotyrosine protein phosphatases superfamily protein	9.58057		3.84296
HL.SW.v1.0.G026790	0.000276419	-3.28269	ribulose bisphosphate carboxylase oxygenase chloroplastic isoform x1	786.07		246.761
HL.SW.v1.0.G026802	0.000180734	-2.88106	e3 ubiquitin-protein ligase ring1-like	29.3153		10.0645
HL.SW.v1.0.G026906	0.000154973	-2.89867	60s ribosomal protein l12	413.804		144.663
HL.SW.v1.0.G026925	0.00205829	-2.7732	v-type proton atpase subunit f	7.34896		2.63717
HL.SW.v1.0.G026952	2.11006e-08	-6.35164	photosystem i reaction center subunit chloroplastic	237.448		38.2788
HL.SW.v1.0.G026957	0.000316601	-4.74488	NA	23.8188		4.84081
HL.SW.v1.0.G027053	1.07098e-05	-3.43844	40s ribosomal protein s5	47.6306		13.9336
HL.SW.v1.0.G027057	0.0487409	-3.77642	probable trehalase	1.39025		0.325799
HL.SW.v1.0.G027115	0.000198638	-15.6443	ran bp2 nzf zinc finger-like superfamily protein isoform 1	2.7342		0.116723
HL.SW.v1.0.G027128	0.00165488	-12.9247	lysosomal pro-x carboxypeptidase	1.55809		0.0704538
HL.SW.v1.0.G027134	0.000391184	-3.15902	histone h4	16.7994		5.24398
HL.SW.v1.0.G027283	0.0173694	-10.4504	NA	0.985988		0.0451728
HL.SW.v1.0.G027286	9.39591e-05	-6.37449	galactinol synthase	156.913		25.345
HL.SW.v1.0.G027341	0.000888751	-2.66844	NA	17.7881		6.45387
HL.SW.v1.0.G027350	0.0105342	-3.01343	cytochrome p450 82g1-like	5.13304		1.68411
HL.SW.v1.0.G027395	0.000323804	-3.21685	poly polymerase	22.2944		6.66081
HL.SW.v1.0.G027412	0.000672288	-3.08652	24-methylenesterol c-methyltransferase 2	38.308		12.7607
HL.SW.v1.0.G027415	0.00220208	-3.87086	nuclear transport factor 2	4.03355		1.02221
HL.SW.v1.0.G027438	0.000139014	-2.57781	NA	70.2387		27.3086
HL.SW.v1.0.G027440	3.75949e-07	-13.0986	hevein-like protein	43.1888		3.39098
HL.SW.v1.0.G027441	0.0310907	-5.99909	cycloartenol-c-24-methyltransferase	1.27149		0.167204
HL.SW.v1.0.G027455	9.33875e-07	-3.7139	tumor d53	91.0193		24.6414
HL.SW.v1.0.G027495	7.00758e-05	-2.81334	mitochondrial	46.1395		16.4412
HL.SW.v1.0.G027614	3.74329e-05	-6.3256	probable polygalacturonase	11.0154		1.62009
HL.SW.v1.0.G027654	4.42675e-06	-4.81028	NA	46.4368		9.99572
HL.SW.v1.0.G027815	0.0274145	-3.49214	mitochondrial import inner membrane translocase subunit tim17 tim22 tim23 family protein	1.81502		0.494246
HL.SW.v1.0.G027823	0.00182084	-2.50907	thioredoxin h-type-like	58.0646		23.6164
HL.SW.v1.0.G027910	0.000248873	-4.28446	alpha carbonic anhydrase	5.57666		1.28988
HL.SW.v1.0.G027994	0.0336635	-17.2108	hypothetical protein L484_014453	0.842179		0
HL.SW.v1.0.G028020	8.30756e-06	-4.25498	superoxide dismutase	14.0045		3.3194
HL.SW.v1.0.G028147	0.000287231	-9.78112	endoglucanase 24-like	2.45028		0.201751
HL.SW.v1.0.G028148	0.000121162	-3.03924	fructose-bisphosphate aldolase 1	1036.07		349.019
HL.SW.v1.0.G028176	0.000819155	-3.88154	NA	5.21836		1.30706
HL.SW.v1.0.G028206	0.000295775	-3.87712	heavy metal-associated isoprenylated plant protein 26	7.22253		1.87061
HL.SW.v1.0.G028326	6.31352e-07	-5.23329	non-specific lipid-transfer protein 2-like	329.461		64.8254
HL.SW.v1.0.G028330	0.0407114	-2.93153	NA	10.6668		3.55737
HL.SW.v1.0.G028389	6.19383e-05	-3.39415	protein asterix	16.6626		4.94045
HL.SW.v1.0.G028396	0.026779	-5.3508	PREDICTED: uncharacterized protein LOC101292742	1.48364		0.234633
HL.SW.v1.0.G028454	0.0243855	-3.1819	histone	15.0744		4.33439
HL.SW.v1.0.G028483	9.84352e-06	-4.60401	chlororespiratory reduction 7 isoform 1	23.2608		4.9743
HL.SW.v1.0.G028524	0.000980115	-3.3968	photosystem ii reaction center psb28 protein isoform 1	13.8421		4.11735
HL.SW.v1.0.G028534	0.0248672	-2.60675	peptidyl-prolyl cis-trans isomerase fkbp53	4.36301		1.69881
HL.SW.v1.0.G028606	0.0273103	-5.06624	u-box domain-containing protein 13	1.56186		0.265042
HL.SW.v1.0.G028623	5.19987e-11	-8.00337	1-aminocyclopropane-1-carboxylate oxidase-3-like protein	77.0394		9.44347
HL.SW.v1.0.G028637	0.00627073	-2.84565	flavonol synthase flavanone 3-hydroxylase-like	5.9899		2.03238
HL.SW.v1.0.G028648	7.19051e-09	-46.3037	50s ribosomal protein chloroplastic	7.22334		0.102745
HL.SW.v1.0.G028691	0.00591953	-2.65904	NA	8.54597		3.07279
HL.SW.v1.0.G028763	0.00475049	-2.58451	minor allergen alt a 7-like	52.7054		20.5933
HL.SW.v1.0.G028766	0.0108582	-2.92547	NA	4.19913		1.37259
HL.SW.v1.0.G028781	0.000238417	-3.24206	chaperone protein dnaj 20	33.9943		10.5511
HL.SW.v1.0.G028826	6.70122e-06	-13.629	omega-3 fatty acid chloroplastic-like	33.649		2.5307
HL.SW.v1.0.G028882	0.00276681	-2.99567	probable steroid-binding protein 3	246.713		85.723
HL.SW.v1.0.G028950	0.00216907	-11.683	NA	5.92544		0.42452
HL.SW.v1.0.G028989	0.000977217	-5.08764	serine acetyltransferase	62.782		11.7171
HL.SW.v1.0.G029007	6.90259e-08	-8.5804	defensin j1-2-like	46.3986		5.33292
HL.SW.v1.0.G029009	0.0266185	-9.05555	histone	1.96631		0.168098
HL.SW.v1.0.G029053	0.00751384	-2.84519	protochlorophyllide-dependent translocon component chloroplastic-like	3.92655		1.33741
HL.SW.v1.0.G029062	0.000139148	-3.9359	protein yls9	26.8951		7.06576
HL.SW.v1.0.G029185	0.00203493	-2.59306	NA	49.8549		19.8694
HL.SW.v1.0.G029230	0.000604251	-2.54955	chlorophyll a-b binding protein chloroplastic	1872.32		753.256
HL.SW.v1.0.G029324	3.59017e-05	-4.66384	chloroplast cu zn superoxide dismutase	26.9511		5.75863
HL.SW.v1.0.G029333	0.0392021	-3.06099	haus augmin-like complex subunit 2	1.92767		0.582
HL.SW.v1.0.G029346	3.49921e-07	-5.65071	endo- -beta-glucanase	11.4679		2.01623
HL.SW.v1.0.G029415	0.00875648	-2.79516	50s ribosomal protein chloroplastic	4.1345		1.45537
HL.SW.v1.0.G029488	0.00397258	-2.56545	NA	9.28577		3.68457
HL.SW.v1.0.G029498	0.0108929	-16.766	NA	1.17451		0.0175735
HL.SW.v1.0.G029568	0.000525801	-8.80348	NA	2.67151		0.255353
HL.SW.v1.0.G029578	2.11344e-05	-3.99434	NA	20.5211		5.05978
HL.SW.v1.0.G029651	0.00248723	-2.80577	NA	13.3423		4.86971
HL.SW.v1.0.G029666	0.000483289	-12.7899	NA	2.3741		0.13628
HL.SW.v1.0.G029737	2.95197e-11	-5.40436	40s ribosomal protein s15a-1	531.17		97.782
HL.SW.v1.0.G029738	8.45365e-09	-30.5006	glutaredoxin family protein	6.27437		0.152081
HL.SW.v1.0.G029803	0.0381597	-2.8546	histone -like	4.95832		1.63013
HL.SW.v1.0.G029813	1.00059e-07	-3.84111	40s ribosomal protein s30	94.1978		24.2816
HL.SW.v1.0.G029839	0.0029633	-3.65416	expansin alpha	9.09194		2.29543
HL.SW.v1.0.G029849	0.0117076	-22.6052	peroxidase 4-like	2.04466		0.034041
HL.SW.v1.0.G029865	4.45807e-06	-5.1679	mlp-like protein 28	59.1645		11.4037
HL.SW.v1.0.G029888	6.11264e-06	-8.18365	probable carotenoid cleavage dioxygenase chloroplastic	18.0739		2.24652
HL.SW.v1.0.G029947	0.0148343	-2.58861	mft-like protein	4.17964		1.60462
HL.SW.v1.0.G029950	8.2435e-06	-3.5302	probable calcium-binding protein cml25	43.1744		12.4882
HL.SW.v1.0.G030016	2.41859e-11	-88.9102	stress responsive a b barrel domain	42.5335		0.4106
HL.SW.v1.0.G030039	0.000211061	-3.15992	NA	97.0068		30.141
HL.SW.v1.0.G030246	0.0239149	-3.35743	NA	2.51384		0.724943
HL.SW.v1.0.G030337	0.000130902	-4.91506	4-hydroxy-tetrahydrodipicolinate reductase chloroplastic-like	6.59108		1.31887
HL.SW.v1.0.G030341	3.41802e-08	-4.53288	glutathione s-transferase-like	140.318		31.5955
HL.SW.v1.0.G030356	0.000351397	-4.40003	dna mismatch repair mutl	189.229		45.2354
HL.SW.v1.0.G030385	0.00198268	-7.02246	NA	2.41737		0.31031
HL.SW.v1.0.G030413	0.000193623	-2.78432	NA	203.264		71.0131
HL.SW.v1.0.G030422	0.000209185	-3.57289	NA	27.1073		7.68294
HL.SW.v1.0.G030434	3.63599e-10	-5.30505	constans-like 5 protein	118.001		21.9256
HL.SW.v1.0.G030454	0.0341612	-3.07985	beta- -glucanase	15.4103		5.07623
HL.SW.v1.0.G030463	0.00367251	-3.49207	probable beta-d-xylosidase 7	3.66179		1.02594
HL.SW.v1.0.G030568	0.000345059	-2.69763	utp--glucose-1-phosphate uridylyltransferase	48.7471		18.3476
HL.SW.v1.0.G030605	0.00870326	-3.77001	ethylene-responsive transcription factor erf109-like	111.879		27.8595
HL.SW.v1.0.G030615	0.0338213	-9.09701	retrotransposon ty3-gypsy subclass	0.841743		0.0458769
HL.SW.v1.0.G030719	0.00682306	-2.63665	ethylene-responsive transcription factor erf026-like	60.1199		23.9882
HL.SW.v1.0.G030773	3.28963e-05	-3.96513	photosystem i reaction center subunit chloroplastic	334.723		88.083
HL.SW.v1.0.G030815	1.74332e-05	-4.07558	zinc finger protein constans-like 2	29.2146		7.16238
HL.SW.v1.0.G030849	0.0262268	-5.89385	histone h1	1.37466		0.181819
HL.SW.v1.0.G030889	0.00108894	-4.4868	methylenetetrahydrofolate reductase 2-like	4.52311		0.968189
HL.SW.v1.0.G030917	0.000788871	-3.64924	probable pectinesterase pectinesterase inhibitor 34	31.4087		8.81438
HL.SW.v1.0.G030976	0.00318043	-2.74658	PREDICTED: uncharacterized protein LOC104886772	9.78921		3.56186
HL.SW.v1.0.G031050	0.00012419	-3.47356	adp-ribosylation factor	1847.1		535.855
HL.SW.v1.0.G031103	0.00674165	-4.56251	PREDICTED: uncharacterized protein LOC103485652 isoform X3	2.2545		0.444817
HL.SW.v1.0.G031105	0.000226827	-3.04433	hypothetical protein PHAVU_006G065100g	249.728		84.6483
HL.SW.v1.0.G031145	0.000651017	-3.47735	nitrate reductase	231.019		68.7463
HL.SW.v1.0.G031158	0.0163319	-3.19452	bag family molecular chaperone regulator 3	13.6711		4.5342
HL.SW.v1.0.G031293	2.49124e-06	-3.39948	transcription factor myb44-like	92.7388		27.1534
HL.SW.v1.0.G031317	7.19782e-08	-5.61541	nadh dehydrogenase	21.6399		3.77582
HL.SW.v1.0.G031376	1.61107e-07	-3.86682	atp synthase delta chloroplastic	128.227		33.3553
HL.SW.v1.0.G031378	0.0170415	-4.24155	thiol protease aleurain-like	2.06142		0.479388
HL.SW.v1.0.G031397	9.61312e-08	-7.29785	granule-bound starch synthase chloroplastic amyloplastic-like	9.60978		1.28497
HL.SW.v1.0.G031455	1.62175e-07	-3.5928	probable phospholipid hydroperoxide glutathione peroxidase	340.448		94.1456
HL.SW.v1.0.G031483	0.00377417	-2.52447	phosphoglycolate phosphatase isoform x1	8.29386		3.28892
HL.SW.v1.0.G031540	2.70527e-06	-4.50852	metallothionein-like protein type 2	305.254		69.5411
HL.SW.v1.0.G031600	0.000217802	-2.84036	probable mitochondrial adenine nucleotide transporter btl1	24.6245		8.51933
HL.SW.v1.0.G031602	1.0384e-05	-2.96458	pyridoxal biosynthesis protein pdx1	131.839		44.5746
HL.SW.v1.0.G031645	0.00121092	-8.28023	21 kda protein	2.05905		0.191971
HL.SW.v1.0.G031685	0.00326494	-2.74977	NA	25.5523		9.47585
HL.SW.v1.0.G031798	1.16375e-05	-3.14524	60s ribosomal protein l10	1291.14		408.389
HL.SW.v1.0.G031808	0.0102761	-3.9894	NA	2.89457		0.671557
HL.SW.v1.0.G031824	0.0115776	-3.1049	mediator of rna polymerase ii transcription subunit 22b-like	11.0815		3.64498
HL.SW.v1.0.G031825	0.00186081	-3.7427	histone	31.9615		7.96075
HL.SW.v1.0.G031855	0.000752641	-3.40228	isoamylase chloroplastic	5.18709		1.48472
HL.SW.v1.0.G031867	0.0149023	-23.093	NA	1.14325		0
HL.SW.v1.0.G032011	0.0216159	-8.24679	11-beta-hydroxysteroid dehydrogenase-like 4a	1.00676		0.0732615
HL.SW.v1.0.G032037	0.000358026	-3.74506	NA	6.92555		1.82067
HL.SW.v1.0.G032046	0.00338437	-3.36079	probable aldo-keto reductase 1	4.15211		1.23441
HL.SW.v1.0.G032074	3.71142e-06	-3.87335	10 kda chaperonin-like	50.4428		13.3106
HL.SW.v1.0.G032093	0.000771207	-2.67193	ribosomal protein s21 family protein isoform 1	22.0948		8.252
HL.SW.v1.0.G032094	0.0467582	-3.37161	probable transmembrane ascorbate ferrireductase 4	1.70607		0.468117
HL.SW.v1.0.G032147	0.0271866	-16.267	s-adenosyl-l-methionine-dependent methyltransferase mraw	1.11851		0.0154486
HL.SW.v1.0.G032221	0.00125723	-2.85258	NA	9.63553		3.3538
HL.SW.v1.0.G032248	0.015597	-2.81065	NA	3.08871		1.07131
HL.SW.v1.0.G032257	0.000939489	-22.3866	NA	2.62389		0.0652347
HL.SW.v1.0.G032260	0.0402825	-2.58666	nhl domain-containing protein isoform 3	3.61568		1.3407
HL.SW.v1.0.G032264	0.0257455	-3.68365	guanine nucleotide-binding protein subunit gamma 2	2.17623		0.557034
HL.SW.v1.0.G032305	0.000590733	-4.51438	patatin group a-3	4.7364		0.997719
HL.SW.v1.0.G032391	5.60509e-06	-4.9184	peroxidase 17-like	18.5098		3.84224
HL.SW.v1.0.G032422	0.00560629	-27.5076	thioredoxin h-type-like	1.38098		0
HL.SW.v1.0.G032460	0.00028923	-3.43875	hypothetical protein L484_018133	8.49862		2.45131
HL.SW.v1.0.G032491	0.0113902	-2.81146	NA	12.8175		4.36128
HL.SW.v1.0.G032495	0.0225963	-31.4652	mlp-like protein 28	1.61339		0
HL.SW.v1.0.G032572	0.00467762	-2.53369	ankyrin repeat protein	7.79949		3.02805
HL.SW.v1.0.G032606	0.00275584	-3.01103	root r-b1-like	5.92349		1.91643
HL.SW.v1.0.G032618	0.000128481	-2.6079	e3 ubiquitin-protein ligase atl6-like	37.3969		14.3645
HL.SW.v1.0.G032656	0.00259273	-5.17155	anthocyanidin reductase	2.53814		0.452495
HL.SW.v1.0.G032667	0.000642701	-2.61879	NA	17.1691		6.47303
HL.SW.v1.0.G032766	5.4921e-06	-3.44657	40s ribosomal protein s21-2	188.044		54.3324
HL.SW.v1.0.G032769	2.19308e-05	-4.99486	huntingtin-interacting protein k	7.4742		1.49906
HL.SW.v1.0.G032993	0.000718946	-3.26716	wat1-related protein chloroplastic	6.70378		2.04719
HL.SW.v1.0.G033026	8.81642e-05	-3.54981	NA	189.967		53.7271
HL.SW.v1.0.G033050	0.00131636	-2.53892	NA	17.4926		6.90582
HL.SW.v1.0.G033128	0.0426703	-7.3614	NA	1.10593		0.101796
HL.SW.v1.0.G033167	0.00234872	-2.84244	nad -binding rossmann-fold superfamily protein	8.8836		3.15823
HL.SW.v1.0.G033180	0.000220939	-5.78214	pectin lyase-like superfamily protein isoform 1	9.78692		1.68222
HL.SW.v1.0.G033212	6.73572e-06	-4.9086	NA	11.8048		2.39795
HL.SW.v1.0.G033241	0.0216434	-2.56247	ethylene-responsive transcription factor 9-like	4.91403		1.90607
HL.SW.v1.0.G033301	0.00174259	-3.94953	probable arabinose 5-phosphate isomerase	5.83805		1.48624
HL.SW.v1.0.G033366	1.66619e-06	-4.12116	cell number regulator 8-like	263.836		64.8019
HL.SW.v1.0.G033408	0.00568164	-2.75079	beta-galactosidase 8 isoform 1	5.31739		1.89709
HL.SW.v1.0.G033506	0.0108582	-2.68718	NA	5.28721		1.95545
HL.SW.v1.0.G033529	0.00174615	-2.51423	30s ribosomal protein s6 alpha	16.7815		6.74835
HL.SW.v1.0.G033535	0.0012147	-3.09536	iron-sulfur cluster assembly protein 1-like	107.795		35.8393
HL.SW.v1.0.G033565	3.79955e-05	-2.76888	auxin-induced protein 22d-like	238.289		86.0167
HL.SW.v1.0.G033567	0.000256426	-3.2466	40s ribosomal protein s20-2	309.675		96.2137
HL.SW.v1.0.G033622	0.00039173	-8.18767	(+)-neomenthol dehydrogenase-like	2.83387		0.306393
HL.SW.v1.0.G033715	2.7629e-05	-17.2727	NA	13.4895		0.751797
HL.SW.v1.0.G033721	0.042903	-5.25529	21 kda	1.14491		0.163817
HL.SW.v1.0.G033744	9.00049e-05	-3.24783	NA	29.8236		9.38752
HL.SW.v1.0.G033776	2.21542e-05	-4.00656	NA	21.001		5.37097
HL.SW.v1.0.G033805	0.000183581	-3.97318	conserved hypothetical protein	108.37		28.2767
HL.SW.v1.0.G033853	0.000264261	-4.11631	NA	5.17927		1.23037
HL.SW.v1.0.G033888	0.00460804	-2.52207	54s ribosomal protein mitochondrial	7.3076		2.88708
HL.SW.v1.0.G033893	9.14134e-06	-5.55915	probable calcium-binding protein cml25	13.5967		2.48879
HL.SW.v1.0.G033897	0.0470242	-2.53485	ras-related protein raba1f-like	3.42855		1.37346
HL.SW.v1.0.G033908	4.08161e-13	-8.09003	NA	150.289		18.4657
HL.SW.v1.0.G033916	0.000797854	-3.11676	polynucleotide 3 -phosphatase zdp	13.075		4.08211
HL.SW.v1.0.G033925	1.03146e-06	-3.80954	e3 ubiquitin-protein ligase atl6-like	69.226		17.7251
HL.SW.v1.0.G033934	1.4391e-06	-4.48838	thioredoxin h2-like	64.734		14.5892
HL.SW.v1.0.G033937	0.0262796	-2.91447	early nodulin-like protein 1	4.72659		1.51381
HL.SW.v1.0.G033972	3.08196e-09	-6.11424	NA	64.9332		10.8048
HL.SW.v1.0.G034016	9.32891e-05	-3.55306	auxin-responsive protein iaa16	141.711		39.1547
HL.SW.v1.0.G034031	0.0398252	-10.2495	protein curvature thylakoid chloroplastic	0.800443		0.0307299
HL.SW.v1.0.G034061	3.70878e-07	-4.13871	NA	26.9345		6.49809
HL.SW.v1.0.G034120	5.94811e-05	-2.60765	NA	98.9521		37.9528
HL.SW.v1.0.G034172	0.00170486	-4.19296	basic fibroblast growth factor receptor	4.33434		0.998572
HL.SW.v1.0.G034174	0.00337086	-2.844	NA	24.0043		8.73783
HL.SW.v1.0.G034251	0.0442882	-9.26137	peroxidase 66	1.23296		0.0843562
HL.SW.v1.0.G034388	2.91616e-07	-73.6272	NA	3.86641		0
HL.SW.v1.0.G034447	0.000173206	-3.84376	NA	8.53296		2.22462
HL.SW.v1.0.G034519	0.00115022	-2.84961	hypothetical protein L484_007644	50.9709		18.6218
HL.SW.v1.0.G034580	0.00858057	-5.95464	aspartic proteinase nepenthesin-1	8.03597		1.19652
HL.SW.v1.0.G034601	0.0279268	-16.6775	vacuolar amino acid transporter 1	1.01227		0.00853739
HL.SW.v1.0.G034604	0.000767034	-3.47572	exordium like 3	15.1209		4.32641
HL.SW.v1.0.G034625	0.0321823	-2.66853	linoleate 13s-lipoxygenase 2- chloroplastic-like	79.8908		30.4708
HL.SW.v1.0.G034684	2.69534e-09	-8.35775	NA	49.0538		5.822
HL.SW.v1.0.G034698	0.000510019	-16.0717	mlp-like protein 28	1.83434		0.066781
HL.SW.v1.0.G034786	2.08141e-08	-5.34162	NA	52.3664		9.74087
HL.SW.v1.0.G034811	0.000223356	-3.32519	f-box kelch-repeat protein at1g15670-like	79.0606		23.9079
HL.SW.v1.0.G034830	2.03914e-08	-6.05862	NA	156.479		26.4858
HL.SW.v1.0.G034912	0.000124236	-2.82137	iron-sulfur cluster assembly protein 1-like	44.0913		15.8546
HL.SW.v1.0.G034997	0.00063012	-7.94401	NA	136.603		16.0493
HL.SW.v1.0.G035013	0.00811408	-3.05917	PREDICTED: uncharacterized protein LOC103339950	3.82872		1.2334
HL.SW.v1.0.G035024	0.0442028	-3.9645	NA	1.43238		0.335642
HL.SW.v1.0.G035028	0.000200729	-3.16882	auxin-induced protein x10a-like	16.7026		5.30816
HL.SW.v1.0.G035128	0.0188374	-3.95526	glucan endo- -beta- basic isoform-like	84.2166		21.6041
HL.SW.v1.0.G035177	1.62651e-08	-4.63133	ubiquitin-40s ribosomal protein s27a-like	810.359		175.275
HL.SW.v1.0.G035230	2.24662e-08	-8.92144	c-repeat dehydration-responsive element-binding factor 4	64.6913		7.19783
HL.SW.v1.0.G035304	3.72442e-08	-9.01772	auxin-induced protein aux22	33.0052		3.61322
HL.SW.v1.0.G035332	0.00366032	-2.70682	1-aminocyclopropane-1-carboxylate oxidase homolog 1-like	10.4842		3.78325
HL.SW.v1.0.G035334	0.0360163	-4.18082	cellulose synthase a catalytic subunit 4	2.41551		0.512524
HL.SW.v1.0.G035346	0.00266548	-2.69177	calmodulin-like protein 5	13.8122		5.10777
HL.SW.v1.0.G035348	3.38056e-06	-4.44064	methyltransferase ddb_g0268948	20.6778		4.68666
HL.SW.v1.0.G035377	0.0224853	-11.214	tabersonine 16-o-methyltransferase	1.10224		0.0441802
HL.SW.v1.0.G035472	0.0229194	-5.01481	histone h2a variant 1	1.74746		0.292537
HL.SW.v1.0.G035502	0.0045006	-2.77277	NA	5.98315		2.14766
HL.SW.v1.0.G035505	5.29688e-05	-6.28517	2-dehydro-3-deoxyphosphooctonate aldolase	5.57391		0.852274
HL.SW.v1.0.G035597	0.00150582	-3.77949	aldo-keto reductase	4.06512		1.03917
HL.SW.v1.0.G035626	0.00187146	-2.65631	charged multivesicular body protein 1-like	35.8534		13.6776
HL.SW.v1.0.G035629	0.00175053	-2.55276	chlorophyll a-b binding protein chloroplastic	598.317		243.243
HL.SW.v1.0.G035641	1.4422e-08	-6.68496	constans-like 5 protein	15.0617		2.22816
HL.SW.v1.0.G035642	1.21683e-06	-4.91859	dehydration-responsive element-binding protein 2c	39.7393		7.72882
HL.SW.v1.0.G035674	0.00400057	-3.14947	n-carbamoylputrescine amidase	3.92724		1.20125
HL.SW.v1.0.G035682	1.28758e-07	-6.75629	hypothetical protein L484_011132	14.4269		2.15894
HL.SW.v1.0.G035697	0.0114057	-6.30071	aspartic proteinase nepenthesin-1	3.89226		0.543502
HL.SW.v1.0.G035705	0.0053078	-3.21393	PREDICTED: uncharacterized protein LOC103328906	3.50609		1.06308
HL.SW.v1.0.G035718	0.000416901	-3.53864	50s ribosomal protein chloroplastic	8.75712		2.43381
HL.SW.v1.0.G035754	0.00128752	-3.99912	monothiol glutaredoxin-s10	4.64023		1.16965
HL.SW.v1.0.G035762	2.43672e-05	-3.15003	phosphoenolpyruvate carboxykinase	120.662		37.6744
HL.SW.v1.0.G035950	0.000191033	-5.68016	sterol methyltransferase 1	10.0735		1.7562
HL.SW.v1.0.G035965	0.0070729	-3.29535	non-specific lipid-transfer protein at5g64080	417.744		132.286
HL.SW.v1.0.G036047	0.0157236	-2.80962	endonuclease 4-like	4.24666		1.49044
HL.SW.v1.0.G036086	0.000709069	-2.63355	protein chloroplastic	27.9401		10.7859
HL.SW.v1.0.G036128	0.00112885	-2.56769	auxin transporter-like protein 2	19.3539		7.64285
HL.SW.v1.0.G036147	0.0284397	-6.54872	gdsl esterase lipase apg	4.9507		0.6252
HL.SW.v1.0.G036152	0.0190334	-5.76093	histone	2.12482		0.330169
HL.SW.v1.0.G036153	0.0004564	-5.6972	udp-glycosyltransferase superfamily protein	27.8728		5.01605
HL.SW.v1.0.G036181	0.00191723	-4.11274	expansin alpha	4.59528		1.05136
HL.SW.v1.0.G036201	4.9413e-05	-135.817	NA	7.61839		0
HL.SW.v1.0.G036289	0.000568724	-2.87648	hypothetical protein L484_024780	216.509		73.3915
HL.SW.v1.0.G036312	6.41478e-05	-2.75969	monodehydroascorbate reductase	165.853		60.128
HL.SW.v1.0.G036401	3.61864e-09	-4.28147	60s acidic ribosomal protein p1-like	317.496		74.7162
HL.SW.v1.0.G036514	0.000557621	-3.0196	xyloglucan galactosyltransferase katamari1 homolog	14.63		4.93279
HL.SW.v1.0.G036515	0.000679561	-3.99235	nadh dehydrogenase	5.32852		1.31267
HL.SW.v1.0.G036530	0.00616854	-3.4818	NA	3.31574		0.944658
HL.SW.v1.0.G036539	0.000550201	-3.65789	glutathione s-transferase	323.233		90.6967
HL.SW.v1.0.G036550	0.00141724	-2.63115	protochlorophyllide chloroplastic	24.6949		9.58007
HL.SW.v1.0.G036588	0.0140117	-2.59757	isoform 1	85.6174		32.0749
HL.SW.v1.0.G036729	0.00303399	-4.4347	auxin-responsive protein iaa30	4.72471		0.971044
HL.SW.v1.0.G036734	0.000283809	-3.88159	NA	19.039		5.05614
HL.SW.v1.0.G036749	0.00123279	-3.15553	auxin response factor 18	6.02282		1.91528
HL.SW.v1.0.G036759	0.000522942	-3.77571	chlorophyll a-b binding protein 40	889.903		245.655
HL.SW.v1.0.G036764	0.00143	-4.31854	-dihydroxy-3-keto-5-methylthiopentene dioxygenase 1	9.89659		2.27148
HL.SW.v1.0.G036798	0.0450963	-3.08238	e3 ubiquitin-protein ligase pub23-like	2.04094		0.632367
HL.SW.v1.0.G036909	2.82728e-07	-5.55649	hsp40 cysteine-rich domain superfamily protein	23.3926		4.29435
HL.SW.v1.0.G036920	0.00991513	-12.4701	mlp-like protein 423	8.5278		0.570131
HL.SW.v1.0.G036961	0.0136578	-6.19906	alpha-dioxygenase 2	1.46382		0.194182
HL.SW.v1.0.G036982	0.00841834	-3.5257	2-keto-3-deoxy-l-rhamnonate aldolase	3.13878		0.866456
HL.SW.v1.0.G036986	0.00784612	-3.2743	ethylene-responsive transcription factor	72.507		22.0779
HL.SW.v1.0.G036990	0.00138095	-7.7313	psbp domain-containing protein chloroplastic isoform x1	2.37774		0.255262
HL.SW.v1.0.G037041	0.0344228	-8.6375	NA	0.78398		0.0457262
HL.SW.v1.0.G037042	0.0101681	-5.35777	omega-3 fatty acid endoplasmic reticulum-like	2.24907		0.357104
HL.SW.v1.0.G037051	4.42415e-09	-5.94618	carboxylesterase 11	34.2984		5.77005
HL.SW.v1.0.G037053	0.013278	-3.13968	cytochrome p450 71a1-like	2.87217		0.911051
HL.SW.v1.0.G037073	1.41823e-07	-6.41943	mitotic-spindle organizing protein 1b-like	13.0721		1.99528
HL.SW.v1.0.G037142	0.000138044	-3.25704	peptide chain release factor 2	14.1746		4.25858
HL.SW.v1.0.G037202	0.000306533	-2.61657	adenylate kinase 4	35.8686		13.7552
HL.SW.v1.0.G037425	0.00199196	-3.12049	udp-glycosyltransferase 75d1	74.9396		24.0546
HL.SW.v1.0.G037515	0.000740843	-2.91498	histone -like	39.6165		13.7453
HL.SW.v1.0.G037517	0.000182833	-4.38528	NA	12.0788		2.79497
HL.SW.v1.0.G037575	0.00203553	-4.00288	cysteine proteinase cot44-like	9.09623		2.18516
HL.SW.v1.0.G037693	1.76553e-07	-4.7257	tubulin beta-8 chain -like protein	25.1753		5.30723
HL.SW.v1.0.G037737	2.5842e-08	-5.02355	alpha tubulin 1	33.0016		6.42915
HL.SW.v1.0.G037750	0.00281615	-3.81133	monothiol glutaredoxin-s10	5.23623		1.41728
HL.SW.v1.0.G037762	1.17783e-06	-3.98525	fructose-bisphosphate cytoplasmic isozyme 1	59.2437		14.6555
HL.SW.v1.0.G037785	9.51993e-06	-3.09069	50s ribosomal protein l14	50.6321		16.3679
HL.SW.v1.0.G037794	0.00700669	-2.52283	type ii peroxiredoxin c	52.4659		21.229
HL.SW.v1.0.G037818	1.69103e-05	-4.68834	NA	16.6745		3.58899
HL.SW.v1.0.G037857	0.00626096	-27.8438	1-aminocyclopropane-1-carboxylate oxidase 1	2.3708		0.0304621
HL.SW.v1.0.G037922	0.0361766	-8.54976	mlp-like protein 328	0.822229		0.0553591
HL.SW.v1.0.G037936	0.00074796	-3.2536	dehydrodolichyl diphosphate synthase 6-like	8.3794		2.59506
HL.SW.v1.0.G037944	9.06957e-18	-65.3747	60s ribosomal protein l32-1	26.4015		0.386687
HL.SW.v1.0.G038035	0.00011864	-3.82533	mitochondrial carrier protein mtm1-like	16.0429		4.14766
HL.SW.v1.0.G038076	5.83679e-05	-4.05173	glycine cleavage system h protein mitochondrial	11.5214		2.86003
HL.SW.v1.0.G038192	5.66242e-05	-3.18688	oxalate-- ligase-like	546.139		168.35
HL.SW.v1.0.G038212	0.020954	-20.7799	NA	1.05478		0
HL.SW.v1.0.G038213	0.000928364	-2.50089	malate glyoxysomal	36.727		14.9593
HL.SW.v1.0.G038271	2.39026e-06	-5.17907	NA	8.72293		1.63058
HL.SW.v1.0.G038285	0.0116567	-3.28546	lysine histidine transporter-like 6	3.36874		1.02305
HL.SW.v1.0.G038291	2.79005e-05	-4.77067	cak assembly	12.3148		2.63198
HL.SW.v1.0.G038297	4.02804e-05	-8.00823	ethylene-responsive transcription factor erf003-like	20.1966		2.65633
HL.SW.v1.0.G038498	4.04413e-07	-4.30864	glutaredoxin family protein	109.83		25.667
HL.SW.v1.0.G038505	0.0184269	-2.58755	cycloartenol synthase-like	15.9005		6.17508
HL.SW.v1.0.G038542	0.0204528	-4.38428	NA	2.43546		0.513917
HL.SW.v1.0.G038555	0.0138864	-6.53131	udp-glucuronate:xylan alpha-glucuronosyltransferase 2 isoform x2	1.36931		0.158118
HL.SW.v1.0.G038559	0.000278316	-4.14314	NA	5.86257		1.33791
HL.SW.v1.0.G038561	0.000328571	-8.61205	monothiol glutaredoxin-s6-like	8.17231		0.909216
HL.SW.v1.0.G038582	0.00163086	-2.60611	subtilisin-like serine endopeptidase family protein isoform 1	13.2637		5.0593
HL.SW.v1.0.G038630	9.30147e-07	-4.25723	chaperone -domain superfamily protein	23.0246		5.45894
HL.SW.v1.0.G038649	2.56207e-06	-4.70016	(-)-isopiperitenol (-)-carveol mitochondrial-like	53.4951		11.173
HL.SW.v1.0.G038666	1.11898e-05	-9.53542	ethylene-responsive transcription factor	63.5124		6.17325
HL.SW.v1.0.G038676	0.0150849	-6.1084	conserved hypothetical protein	2.02067		0.295248
HL.SW.v1.0.G038726	4.00417e-07	-5.80692	NA	13.4438		2.33014
HL.SW.v1.0.G038785	0.00111282	-3.8529	udp-glucose flavonoid 3-o-glucosyltransferase 6	11.8428		3.04143
HL.SW.v1.0.G038824	0.00699699	-52.993	NA	2.95887		0
HL.SW.v1.0.G038844	2.27884e-07	-9.35598	udp-glycosyltransferase 75d1	40.907		4.44705
HL.SW.v1.0.G038909	0.0213972	-2.8117	NA	3.58159		1.26501
HL.SW.v1.0.G039019	0.00473857	-2.70497	uncharacterized hydrolase ynr064c-like	6.89007		2.50562
HL.SW.v1.0.G039060	1.74795e-06	-3.68537	40s ribosomal protein s3-3	49.2443		13.3519
HL.SW.v1.0.G039163	0.00837037	-3.47658	NA	2.87026		0.781254
HL.SW.v1.0.G039230	5.16672e-05	-3.72835	udp-glycosyltransferase 73c3	22.4366		5.78626
HL.SW.v1.0.G039340	0.000324817	-3.80796	NA	29.2271		7.79949
HL.SW.v1.0.G039350	0.00166532	-2.58547	c-repeat binding factor	255.061		100.917
HL.SW.v1.0.G039374	2.65019e-06	-4.01774	glycolipid transfer protein family protein	164.088		41.82
HL.SW.v1.0.G039383	2.39184e-05	-3.90851	peroxiredoxin chloroplastic	19.6952		5.11141
HL.SW.v1.0.G039399	0.00333054	-3.04921	chlorophyll a-b binding protein chloroplastic	120.217		41.099
HL.SW.v1.0.G039416	0.0162852	-3.29221	NA	2.56644		0.73359
HL.SW.v1.0.G039427	2.27605e-06	-4.72869	plastocyanin	297.133		64.0403
HL.SW.v1.0.G039450	0.000608403	-3.26844	glutathione s-transferase	157.304		49.1857
HL.SW.v1.0.G039461	0.00465667	-2.70438	unknown	8.42042		3.11835
HL.SW.v1.0.G039577	3.14071e-09	-162.269	mitochondrial chaperone bcs1	8.33009		0
HL.SW.v1.0.G039594	0.000106418	-3.3387	golgi snap receptor complex member 1-2	18.4836		5.49129
HL.SW.v1.0.G039759	7.0712e-07	-4.01732	NA	149.183		36.8999
HL.SW.v1.0.G039880	0.049599	-2.82056	atp-dependent zinc metalloprotease	2.95994		1.01086
HL.SW.v1.0.G039930	0.00166472	-2.71136	NA	14.7412		5.49366
HL.SW.v1.0.G040008	2.95931e-05	-124.67	fasciclin-like arabinogalactan protein 11	9.63644		0.0193403
HL.SW.v1.0.G040018	0.00237088	-2.6821	lysine and serine-rich	71.4365		27.2564
HL.SW.v1.0.G040086	2.98372e-05	-47.5089	probable xyloglucan endotransglucosylase hydrolase protein 31	2.45798		0
HL.SW.v1.0.G040114	0.0470742	-3.67935	ribosomal protein s14	1.44303		0.36624
HL.SW.v1.0.G040169	0.00214575	-2.81473	glutamate--trna chloroplastic mitochondrial	7.40206		2.55988
HL.SW.v1.0.G040219	0.000675096	-2.95306	udp-glycosyltransferase 71c3	9.33102		3.13795
HL.SW.v1.0.G040236	0.0362875	-8.79645	NA	0.927325		0.0560428
HL.SW.v1.0.G040252	6.27677e-08	-6.11241	NA	11.7081		1.85682
HL.SW.v1.0.G040274	0.00610419	-2.85522	1-deoxy-d-xylulose 5-phosphate synthase	5.4637		1.89178
HL.SW.v1.0.G040315	0.0017108	-12.8454	lamin-like protein	2.61516		0.153352
HL.SW.v1.0.G040332	0.0124357	-2.59784	beta-glucosidase 44-like	18.553		7.16973
HL.SW.v1.0.G040334	0.0110523	-3.14464	probable polygalacturonase	18.7707		5.88207
HL.SW.v1.0.G040344	4.8608e-05	-7.40484	cytochrome p450 82g1-like	4.47471		0.58616
HL.SW.v1.0.G040424	0.00174919	-4.19273	late embryogenesis abundant hydroxyproline-rich glycoprotein family	3.76702		0.842393
HL.SW.v1.0.G040589	9.42147e-09	-4.27268	NA	350.766		82.7434
HL.SW.v1.0.G040641	0.0449665	-5.43612	ethylene-responsive transcription factor erf017-like	1.13255		0.159781
HL.SW.v1.0.G040665	3.96262e-07	-6.0165	nifu-like protein chloroplastic	79.1212		13.4456
HL.SW.v1.0.G040704	1.59223e-05	-4.1192	serine acetyltransferase	230.73		55.1103
HL.SW.v1.0.G040727	3.01304e-06	-3.81901	NA	119.051		31.3919
HL.SW.v1.0.G040743	0.0331837	-17.6792	NA	0.870716		0
HL.SW.v1.0.G040756	0.00109435	-5.32282	probable pectinesterase pectinesterase inhibitor 35	29.6899		5.27249
HL.SW.v1.0.G040760	0.00264833	-2.90289	superoxide dismutase	18.1712		6.43777
HL.SW.v1.0.G040778	3.10447e-12	-6.92314	NA	97.7957		14.1951
HL.SW.v1.0.G040834	0.00327055	-3.26457	probable phospholipid hydroperoxide glutathione peroxidase	17.573		5.53941
HL.SW.v1.0.G040919	4.28445e-05	-5.15587	NA	22.2737		4.23889
HL.SW.v1.0.G040963	0.0185365	-2.56925	tudor domain-containing protein 3	4.43645		1.72552
HL.SW.v1.0.G040982	0.0178573	-10.3149	homeobox protein knotted-1-like 2	3.53903		0.281119
HL.SW.v1.0.G040994	0.000935716	-2.71715	auxin-responsive protein iaa27	23.6645		8.55611
HL.SW.v1.0.G041045	0.0248222	-4.56349	isoflavone 2 -hydroxylase	2.49363		0.49664
HL.SW.v1.0.G041114	7.93629e-09	-14.2203	amt1 2	7.21586		0.46391
HL.SW.v1.0.G041141	0.00390659	-3.23357	protein yls3	5.19291		1.56702
HL.SW.v1.0.G041156	0.00121992	-5.89941	protein odorant1-like	3.00174		0.458051
HL.SW.v1.0.G041169	0.0015496	-3.05235	probable aquaporin pip2-5	40.0311		13.5293
HL.SW.v1.0.G041183	1.07059e-10	-8.88994	e3 ubiquitin-protein ligase rha1b-like	37.6661		4.17803
HL.SW.v1.0.G041244	1.30393e-06	-13.1962	gdsl esterase lipase at5g45920	5.3259		0.365249
HL.SW.v1.0.G041287	3.36904e-07	-4.13553	fruit protein pkiwi502-like	49.8973		12.2695
HL.SW.v1.0.G041309	0.00229951	-2.53148	thylakoid lumenal 19 kda chloroplastic	12.8514		5.10906
HL.SW.v1.0.G041361	0.0027684	-4.25423	auxin transporter-like protein 3	2.92412		0.636804
HL.SW.v1.0.G041395	0.0475412	-3.94812	NA	1.34863		0.307868
HL.SW.v1.0.G041414	4.40335e-05	-15.8671	polygalacturonase qrt2-like	2.95646		0.132048
HL.SW.v1.0.G041434	0.000138112	-2.69078	60s ribosomal protein l21 isoform 1	33.7923		12.635
HL.SW.v1.0.G041439	0.0345827	-2.82971	patatin-like protein 1	476.261		163.951
HL.SW.v1.0.G041458	0.031896	-3.68004	ribosomal protein s3	5.72546		1.60175
HL.SW.v1.0.G041467	1.59641e-09	-6.41743	18 kda seed maturation	45.537		7.0662
HL.SW.v1.0.G041500	0.0247643	-3.08916	zeaxanthin chloroplastic-like	196.849		65.573
HL.SW.v1.0.G041653	0.0169921	-11.1044	replication protein a 14 kda subunit b	1.00243		0.0449792
HL.SW.v1.0.G041659	0.0333219	-3.31451	NA	11.3141		3.10759
HL.SW.v1.0.G041667	4.27038e-05	-2.77542	60s ribosomal protein l7-4	281.086		100.471
HL.SW.v1.0.G041687	0.0180639	-3.46411	NA	2.92593		0.808183
HL.SW.v1.0.G041734	0.0443319	-2.76948	thylakoid lumenal kda protein	2.23331		0.780338
HL.SW.v1.0.G041976	0.000483621	-3.75768	probable histone h2a variant 3	49.5182		13.4451
HL.SW.v1.0.G042075	0.00208922	-3.54723	NA	4.67262		1.28643
HL.SW.v1.0.G042158	0.000942615	-2.60746	calcium-binding protein cml38	309.042		117.084
HL.SW.v1.0.G042191	0.000142627	-9.22497	ethylene-responsive transcription factor 8-like	6.8465		0.719968
HL.SW.v1.0.G042263	1.18544e-05	-3.02583	40s ribosomal protein s28	165.614		55.4879
HL.SW.v1.0.G042323	0.0141098	-2.66549	gdsl esterase lipase cprd49-like isoform x1	4.71364		1.73016
HL.SW.v1.0.G042383	0.000119521	-2.78626	40s ribosomal protein s26-like	269.884		96.5926
HL.SW.v1.0.G042385	6.8906e-12	-151.588	serine threonine-protein kinase wnk4	8.00587		0
HL.SW.v1.0.G042420	3.67387e-07	-4.35554	dehydration-responsive element-binding protein 2c	53.6062		11.9337
HL.SW.v1.0.G042445	0.000180516	-15.9901	carbon catabolite repressor	2.85503		0.133892
HL.SW.v1.0.G042489	0.0194207	-2.80616	mlo-like protein 11	3.02297		1.05896
HL.SW.v1.0.G042545	1.7628e-06	-4.36482	NA	18.5111		4.26549
HL.SW.v1.0.G042591	0.000838363	-2.78967	calcium ion binding	11.7365		4.19211
HL.SW.v1.0.G042639	0.00134562	-2.52527	ethylene-responsive transcription factor 3-like	137.915		55.4612
HL.SW.v1.0.G042640	0.0029869	-31.3965	bark storage protein a-like	1.64603		0
HL.SW.v1.0.G042660	0.0013746	-3.10208	NA	7.04528		2.26994
HL.SW.v1.0.G042673	0.00529934	-2.66898	udp-glucose flavonoid 3-o-glucosyltransferase 6	72.2213		27.0991
HL.SW.v1.0.G042676	0.00408663	-3.25917	NA	4.25719		1.23898
HL.SW.v1.0.G042715	5.69327e-06	-7.37321	bifunctional 3-dehydroquinate dehydratase shikimate dehydrogenase	6.35767		0.80462
HL.SW.v1.0.G042756	0.00331504	-4.78123	microtubule-associated protein tortifolia1	2.56133		0.500914
HL.SW.v1.0.G042807	3.30746e-05	-4.13307	dynein light cytoplasmic-like	19.6023		4.62252
HL.SW.v1.0.G042860	0.000154054	-2.84096	soybean gene regulated by cold-	426.059		150.425
HL.SW.v1.0.G042865	0.000462623	-112.649	NA	8.35608		0.0160122
HL.SW.v1.0.G042899	0.00445288	-2.72862	NA	8.58154		3.09925
HL.SW.v1.0.G042954	0.0012686	-2.70999	transmembrane emp24 domain-containing protein a	35.9673		13.4437
HL.SW.v1.0.G043171	0.0096288	-5.14882	NA	1.8598		0.3073
HL.SW.v1.0.G043185	0.00489265	-20.7866	endochitinase EP3-like	66.2472		3.2814
HL.SW.v1.0.G043218	0.0162033	-4.64689	wat1-related protein at2g37460-like	7.21799		1.48216
HL.SW.v1.0.G043303	0.000140351	-4.45495	peptidyl-prolyl cis-trans isomerase cyp19-4	4.97288		1.06838
HL.SW.v1.0.G043396	0.00872235	-3.54533	NA	17.5108		4.87477
HL.SW.v1.0.G043410	0.000164168	-2.83266	profilin-like protein	57.5851		20.2214
HL.SW.v1.0.G043481	0.0440649	-2.97366	o-methyltransferase omt2	2.01039		0.619979
HL.SW.v1.0.G043510	0.00216368	-2.61913	21 kda	495.18		196.302
HL.SW.v1.0.G043543	2.94985e-07	-4.64127	NA	202.567		43.1187
HL.SW.v1.0.G043642	7.0217e-05	-3.31545	phosphoribosylformylglycinamidine cyclo- chloroplastic mitochondrial-like	13.5388		4.0783
HL.SW.v1.0.G043651	0.0109574	-2.66575	ring-h2 finger protein atl5	58.6707		23.4346
HL.SW.v1.0.G043652	0.00115342	-2.62357	multicopper oxidase lpr1-like	63.6974		24.7819
HL.SW.v1.0.G043672	0.000209168	-3.55326	NA	11.9675		3.34941
HL.SW.v1.0.G043702	0.0165517	-6.21385	xylem serine proteinase 1	1.7968		0.240362
HL.SW.v1.0.G043707	0.00350433	-4.13966	aquaporin nip6-1	15.1315		3.89008
HL.SW.v1.0.G043779	0.000348894	-3.16605	late embryogenesis abundant protein 1-like	100.08		32.1405
HL.SW.v1.0.G043789	0.0146533	-7.91006	orf145	1.4774		0.142727
HL.SW.v1.0.G043861	5.09496e-06	-4.32222	26s proteasome non-atpase regulatory subunit 10	15.5484		3.60029
HL.SW.v1.0.G043882	0.000129113	-4.0022	chlorophyll a-b binding protein chloroplastic	261.773		68.8916
HL.SW.v1.0.G043889	4.90464e-06	-4.70437	protein nuclear fusion defective chloroplastic mitochondrial-like isoform x2	10.2502		2.13858
HL.SW.v1.0.G043894	0.00676419	-3.76712	mitoferrin-like	18.4362		4.97625
HL.SW.v1.0.G043929	0.0338533	-13.1248	retrotransposon ty1-copia subclass	0.827333		0.0150359
HL.SW.v1.0.G044033	0.000720856	-3.50819	endo- -beta-d-glucanase-like	5.84418		1.65981
HL.SW.v1.0.G044045	0.00510584	-3.00964	NA	6.78773		2.27035
HL.SW.v1.0.G044078	1.33087e-05	-17.0937	NA	5.32552		0.250066
HL.SW.v1.0.G044091	0.0427977	-5.1034	lrr receptor-like serine threonine-protein kinase fei 2	1.18771		0.189933
HL.SW.v1.0.G044154	0.000795858	-6.84889	NA	217.681		34.2134
HL.SW.v1.0.G044155	8.02479e-05	-4.05298	NA	9.32605		2.32101
HL.SW.v1.0.G044255	1.99748e-14	-19.572	NA	21.8481		1.08924
HL.SW.v1.0.G044302	0.000386072	-3.17012	50s ribosomal protein l4 isoform partial	42.7995		13.9466
HL.SW.v1.0.G044423	0.00383688	-10.012	kda class i heat shock protein	1.88093		0.148025
HL.SW.v1.0.G044494	0.0133348	-8.04366	non-symbiotic hemoglobin	3.45796		0.356823
HL.SW.v1.0.G044537	0.00942919	-3.18309	atp-dependent clp protease atp-binding subunit clpx- mitochondrial isoform x3	4.01431		1.20936
HL.SW.v1.0.G044564	3.52279e-09	-5.62116	30s ribosomal protein chloroplastic-like	62.5523		11.2177
HL.SW.v1.0.G044586	0.000286122	-3.86055	NA	6.33147		1.60816
HL.SW.v1.0.G044588	0.00800947	-3.8028	wd repeat-containing protein 5	2.92328		0.719246
HL.SW.v1.0.G044612	0.0110906	-3.56674	homeobox-leucine zipper protein hox32	2.377		0.633684
HL.SW.v1.0.G044659	0.00061504	-4.1221	nodulin 21 family protein	4.80425		1.16624
HL.SW.v1.0.G044671	0.0278917	-5.3037	NA	1.47654		0.248037
HL.SW.v1.0.G044739	0.000206069	-2.80044	trehalose-phosphate phosphatase a	36.5509		12.8597
HL.SW.v1.0.G044741	5.43316e-06	-4.02057	probable carrier protein at5g56450	22.3952		5.48041
HL.SW.v1.0.G044759	0.000886573	-2.77782	2-methylene-furan-3-one reductase-like	17.4803		6.41988
HL.SW.v1.0.G044854	0.00203166	-3.09546	NA	6.03138		1.89146
HL.SW.v1.0.G044878	3.07531e-07	-35.1444	NA	4.8467		0.0821961
HL.SW.v1.0.G044890	6.51684e-09	-6.12185	cdgsh iron-sulfur domain-containing protein neet	18.7557		3.05612
HL.SW.v1.0.G044926	0.0119371	-2.71334	sucrose synthase	42.6279		14.8095
HL.SW.v1.0.G044931	0.0202794	-2.51212	glutamate decarboxylase 1	26.1169		9.9242
HL.SW.v1.0.G045030	0.00141568	-3.29691	atp phosphoribosyltransferase	5.51964		1.68556
HL.SW.v1.0.G045042	0.00451666	-3.92669	ripening-related family protein	117.163		32.5098
HL.SW.v1.0.G045059	3.44321e-06	-3.17761	NA	629.158		198.496
HL.SW.v1.0.G045186	0.000503838	-4.30584	NA	17.6172		4.25932
HL.SW.v1.0.G045219	0.000206256	-3.63325	desiccation protectant protein lea14 homolog	3792.69		1071.13
HL.SW.v1.0.G045277	0.0198137	-2.62911	ethylene-responsive transcription factor erf026-like	124.622		50.6315
HL.SW.v1.0.G045324	0.0320182	-3.44269	histone -like	1.8245		0.466697
HL.SW.v1.0.G045370	0.00973071	-2.55888	50s ribosomal protein l34	5.38178		2.09762
HL.SW.v1.0.G045434	0.00334876	-4.29752	nodulin 21 -like transporter family protein isoform 1	2.816		0.620845
HL.SW.v1.0.G045449	0.000144945	-4.33652	histone -like	9.37293		2.0398
HL.SW.v1.0.G045503	1.07216e-09	-5.74572	auxin-induced protein x10a	45.0345		7.60417
HL.SW.v1.0.G045504	4.81433e-05	-3.09827	NA	39.4503		12.8473
HL.SW.v1.0.G045526	0.000168847	-2.69893	acyl- -binding protein	150.216		55.5167
HL.SW.v1.0.G045639	9.75139e-05	-3.35245	NA	10.9532		3.24453
HL.SW.v1.0.G045654	0.0335689	-7.92224	protein zinc induced facilitator-like 1	0.848404		0.0657356
HL.SW.v1.0.G045686	8.4898e-05	-6.9756	probable glutathione s-transferase	882.13		128.582
HL.SW.v1.0.G045803	0.000695633	-5.2481	NA	3.71409		0.667343
HL.SW.v1.0.G045841	0.000117741	-4.05083	auxin-induced protein 5ng4	6.91801		1.63185
HL.SW.v1.0.G045869	0.000139593	-11.9345	lactoylglutathione lyase family protein	2.63913		0.17042
HL.SW.v1.0.G045968	0.00738572	-3.45534	probable long-chain-alcohol o-fatty-acyltransferase 5	3.82414		1.05089
HL.SW.v1.0.G046027	0.012519	-2.99034	aquaporin pip2-1	67.479		23.0488
HL.SW.v1.0.G046083	0.0102315	-2.89503	PREDICTED: uncharacterized protein LOC105643442	5.27944		1.85515
HL.SW.v1.0.G046102	0.000577323	-6.94715	heavy metal-associated isoprenylated plant protein 26-like	8.03075		1.15245
HL.SW.v1.0.G046124	0.000231694	-6.87154	phenolic glucoside malonyltransferase 1-like	3.8039		0.521114
HL.SW.v1.0.G046179	0.000526296	-4.40764	ribosomal protein s11	5.92252		1.32979
HL.SW.v1.0.G046183	0.000143069	-3.18147	NA	15.8265		4.90023
HL.SW.v1.0.G046214	0.0429248	-3.75903	NA	1.72862		0.420127
HL.SW.v1.0.G046230	0.000353658	-6.45939	flowering locus t	6.4828		0.992147
HL.SW.v1.0.G046326	6.71202e-06	-3.66545	NA	35.6914		9.5366
HL.SW.v1.0.G046365	0.00155178	-3.55794	cytochrome p450 family protein	4.76379		1.3115
HL.SW.v1.0.G046458	7.45864e-05	-3.23423	NA	19.8242		6.0931
HL.SW.v1.0.G046467	0.0323956	-2.50376	ubiquinone biosynthesis protein coq9 isoform 1	3.85571		1.5406
HL.SW.v1.0.G046567	1.88824e-11	-11.7732	pollen-specific protein c13-like	43.4138		3.52526
HL.SW.v1.0.G046576	1.14944e-18	-14.9759	hypothetical protein L484_015048	895.545		60.2305
HL.SW.v1.0.G046582	0.0444117	-3.73765	g-type lectin s-receptor-like serine threonine-protein kinase at4g03230 isoform x1	1.36034		0.333741
HL.SW.v1.0.G046585	0.000173344	-5.44432	histone	11.611		2.01964
HL.SW.v1.0.G046586	1.38855e-05	-22.4021	histone	4.5093		0.143993
HL.SW.v1.0.G046599	0.000545142	-4.27977	NA	26.4392		6.04183
HL.SW.v1.0.G046608	7.8883e-06	-5.53801	NA	20.587		3.82721
HL.SW.v1.0.G046658	0.028502	-2.56664	boron transporter 1	3.62011		1.41888
HL.SW.v1.0.G046730	5.79365e-05	-3.13683	40s ribosomal protein s13	18.2794		5.75633
