# Supplementary material for: Evaluation of Disease Severity and Global Transcriptome Response Induced by Citrus bark cracking viroid, Hop latent viroid, and Their Co-Infection in Hop (Humulus lupulus L.)
Source: Int J Mol Sci. 2019 Jun 28;20(13):3154. doi: 10.3390/ijms20133154 (PMC6651264; doi:10.3390/ijms20133154)
Supplement: Supplementary file 1 [file ijms-20-03154-s001.zip › ijms-525108 supplementary final/Table S5.xlsx]

## Sheet: Up-Regulated
				Control (RPKM)		HLVd (RPKM)
Feature ID	P-Value	Fold Change	Annotations	Average		Average
HL.SW.v1.0.G000035	0.000403956	268.206	NA	0		16.4744
HL.SW.v1.0.G000071	0.00403776	3.29638	u-box domain-containing protein 43-like	1.5568		5.36588
HL.SW.v1.0.G000128	0.00947404	2.85945	g-type lectin s-receptor-like serine threonine-protein kinase rks1	1.55926		4.74889
HL.SW.v1.0.G000238	0.0109754	3.29449	PREDICTED: uncharacterized protein At5g02240	14.7355		48.5509
HL.SW.v1.0.G000285	0.000852649	3.74182	NA	2.24499		8.54671
HL.SW.v1.0.G000294	0.0038016	42.441	NA	0		2.50332
HL.SW.v1.0.G000309	0.039858	2.73113	linoleate 13s-lipoxygenase 2- chloroplastic-like	38.2547		102.671
HL.SW.v1.0.G000373	0.0155164	37.881	NA	0		2.26944
HL.SW.v1.0.G000374	0.000147194	3.17879	40s ribosomal protein s5	28.864		93.9504
HL.SW.v1.0.G000408	0.0259335	4.87428	subtilisin-like serine endopeptidase family protein isoform 2	1.48256		7.37071
HL.SW.v1.0.G000452	0.0305634	3.9561	zinc induced facilitator-like 1 isoform 3	0.443722		1.95087
HL.SW.v1.0.G000465	0.000243671	4.28448	50s ribosomal protein chloroplastic	28.1802		124.758
HL.SW.v1.0.G000705	0.0184577	6.50652	o-acyltransferase wsd1-like	0.175035		1.49065
HL.SW.v1.0.G000774	3.85908e-11	14.4113	70 kda peptidyl-prolyl isomerase-like	5.95757		86.2641
HL.SW.v1.0.G000841	0.00378526	14.4509	bark storage protein a	0.211373		3.64041
HL.SW.v1.0.G000984	0.00327139	2.67033	NA	3.30166		9.06127
HL.SW.v1.0.G001111	0.0118404	2.68408	geranylgeranyl pyrophosphate synthase	25.3604		68.9961
HL.SW.v1.0.G001141	0.000194765	5.13882	NA	1.12614		6.16858
HL.SW.v1.0.G001213	0.00299955	47.9276	NA	0		2.84209
HL.SW.v1.0.G001272	0.0155508	2.6609	NA	3.16807		8.43961
HL.SW.v1.0.G001273	0.0109336	4.65689	b-box zinc finger protein 20	0.712398		3.46631
HL.SW.v1.0.G001310	0.0255383	31.3283	NA	0		1.86529
HL.SW.v1.0.G001368	0.0155137	37.881	NA	0		2.26944
HL.SW.v1.0.G001443	0.00064909	5.12987	auxin-induced protein 15a-like	2.4861		14.2608
HL.SW.v1.0.G001624	0.00953377	7.18608	auxin-binding protein abp19a-like	4.22093		29.0408
HL.SW.v1.0.G001664	1.13838e-05	150.665	calcium-binding protein cml27	0		9.07246
HL.SW.v1.0.G001669	0.0451362	8.47435	chlorophyllase partial	0.235018		2.32907
HL.SW.v1.0.G001739	0.00985233	2.55618	phenylalanine ammonia-lyase	135.244		348.816
HL.SW.v1.0.G001744	0.00578277	63.2762	NA	0		3.83567
HL.SW.v1.0.G001754	0.00382447	3.72646	NA	8.95794		33.1732
HL.SW.v1.0.G001786	0.0338745	2.57096	wat1-related protein at4g30420-like	12.4508		33.4597
HL.SW.v1.0.G001931	0.00111832	2.71334	NA	10.5786		29.0813
HL.SW.v1.0.G002063	3.23102e-05	68.2849	protein aspartic protease in guard cell 1-like	0.349374		25.4056
HL.SW.v1.0.G002194	0.00847556	15.1839	apyrase 2-like	0.82751		13.4104
HL.SW.v1.0.G002217	0.0222853	2.71158	psbp-like protein chloroplastic isoform x1	1.32573		3.74879
HL.SW.v1.0.G002225	0.0141801	4.96281	NA	0.650525		3.79499
HL.SW.v1.0.G002303	0.0385735	2.63813	protein tic chloroplastic	1.65418		4.47281
HL.SW.v1.0.G002316	0.0362252	24.6348	NA	0		1.45244
HL.SW.v1.0.G002317	4.966e-12	53.2595	NA	0.368259		23.1013
HL.SW.v1.0.G002350	0.0227145	2.59823	hypothetical protein PRUPE_ppa019349mg, partial	1.46721		3.97471
HL.SW.v1.0.G002390	0.00425355	3.4208	linoleate 13s-lipoxygenase 2- chloroplastic-like	22.0467		78.4695
HL.SW.v1.0.G002482	0.0218647	2.81107	ripening-related protein	5.31684		14.8922
HL.SW.v1.0.G002555	0.0271975	3.05923	NA	0.955336		3.18583
HL.SW.v1.0.G002659	0.00358262	3.25402	nadh dehydrogenase subunit 7	4.72061		15.5979
HL.SW.v1.0.G002660	0.00504081	2.64122	nadh dehydrogenase subunit 7	7.18615		19.8372
HL.SW.v1.0.G002760	0.000610828	100.867	chitinase-like protein la- partial	0.0499106		9.64331
HL.SW.v1.0.G002946	0.00103	122.932	signal peptide peptidase-like 4 isoform x2	0		6.25395
HL.SW.v1.0.G003027	0.000436107	53.2069	NA	0		3.12298
HL.SW.v1.0.G003080	2.75401e-05	14.2133	p -nerolidol ( )-geranyl linalool	0.453815		7.09221
HL.SW.v1.0.G003150	0.0174814	2.72005	carotene epsilon- chloroplastic	2.48032		6.85446
HL.SW.v1.0.G003216	0.0255176	7.85274	chlorophyll a-b binding protein of lhcii type 1-like	81.6812		655.921
HL.SW.v1.0.G003282	0.0461146	4.50839	ribonuclease 3-like	8.97128		39.0417
HL.SW.v1.0.G003427	0.00265294	3.23343	NA	1.60168		5.47193
HL.SW.v1.0.G003451	0.0052829	2.84374	r2r3 dna binding transcription factor myb28-3	16.6703		47.0218
HL.SW.v1.0.G003489	0.00763583	3.20955	ribosomal protein l23	1.59445		5.31914
HL.SW.v1.0.G003494	0.000798084	170.079	NA	0		10.4226
HL.SW.v1.0.G003526	0.00216064	99.21	NA	0		6.05183
HL.SW.v1.0.G003925	0.000110884	1773.63	NA	0		109.316
HL.SW.v1.0.G003997	0.00422599	2.81998	NA	2.47441		7.25053
HL.SW.v1.0.G004004	9.75282e-05	10.1059	probable polyamine transporter at3g13620	0.587571		6.62954
HL.SW.v1.0.G004101	0.0495711	3.52262	cysteine-rich receptor-like protein kinase 29	0.825053		3.02479
HL.SW.v1.0.G004127	0.000652025	4.10028	( )-nerolidol synthase 1	5.34728		23.5319
HL.SW.v1.0.G004166	0.00216028	99.21	NA	0		6.05183
HL.SW.v1.0.G004175	0.00375991	74.6785	NA	0		4.53887
HL.SW.v1.0.G004176	0.000324355	324.487	NA	0		19.9455
HL.SW.v1.0.G004275	0.00975077	6.89983	probable protein phosphatase 2c 65	0.417949		3.12835
HL.SW.v1.0.G004276	0.0294413	2.69809	endonuclease 5	6.75602		18.2829
HL.SW.v1.0.G004284	0.00106196	4.71681	linoleate 13s-lipoxygenase 2- chloroplastic-like	27.8987		135.6
HL.SW.v1.0.G004467	0.0177167	16.8655	ethylene-responsive transcription factor win1-like	1.09652		17.1341
HL.SW.v1.0.G004546	0.0184622	2.5157	chloride channel protein clc-e	2.5633		6.64255
HL.SW.v1.0.G004582	0.00098942	2.79287	60s ribosomal protein l35a-1	166.421		462.68
HL.SW.v1.0.G004583	0.0352335	4.95112	NA	0.525265		2.73248
HL.SW.v1.0.G004782	0.000116386	4.43821	NA	3.06132		13.9654
HL.SW.v1.0.G004995	0.0341057	4.28341	myosin and kinesin motor domain-containing protein	0.32159		1.5652
HL.SW.v1.0.G005026	0.0106684	3.86999	thylakoid lumenal 29 kda chloroplastic	4.49131		17.4787
HL.SW.v1.0.G005179	0.000450185	64.9736	subtilisin-like protease	1.20617		80.5499
HL.SW.v1.0.G005250	0.0159929	22.4818	serine threonine-protein kinase-like protein acr4	0		1.20534
HL.SW.v1.0.G005354	0.0176	2.6367	phytoene desaturase	2.41918		6.56971
HL.SW.v1.0.G005374	0.0156784	3.37427	plastidal glycolate glycerate translocator chloroplastic	4.95561		16.5529
HL.SW.v1.0.G005589	6.29059e-06	12.2297	peptidyl-prolyl cis-trans isomerase chloroplastic	3.19873		38.2815
HL.SW.v1.0.G005740	0.000119884	186.955	chitinase-like protein la- partial	0.0579714		20.0452
HL.SW.v1.0.G005806	0.0230371	11.2684	probable pectinesterase 68	0.174687		2.30759
HL.SW.v1.0.G005867	0.00146075	36.7496	NA	0		2.10423
HL.SW.v1.0.G005894	6.60116e-08	4.98528	nuclear transcription factor y subunit b-3-like	44.0801		221.51
HL.SW.v1.0.G006031	0.0171413	6.98572	3-ketoacyl- synthase 12	0.926972		6.28471
HL.SW.v1.0.G006074	0.022153	5.72412	NA	10.9428		59.5132
HL.SW.v1.0.G006097	0.000335298	4.16266	tropinone reductase 1-like isoform x2	11.9937		48.5624
HL.SW.v1.0.G006302	3.55979e-05	4.64337	50s ribosomal protein chloroplastic	15.9907		75.177
HL.SW.v1.0.G006377	0.0414892	2.54715	amidase -like	1.95168		5.10596
HL.SW.v1.0.G006422	2.31239e-08	187.074	NA	0		11.0287
HL.SW.v1.0.G006480	0.0237902	5.62242	haloacid dehalogenase-like hydrolase domain-containing protein at2g33255	0.344853		2.34993
HL.SW.v1.0.G006562	0.0155118	37.881	NA	0		2.26944
HL.SW.v1.0.G006700	0.0108043	3.10196	act domain-containing protein acr1	8.78823		27.5978
HL.SW.v1.0.G006851	0.0198107	2.76236	NA	2.62797		7.32022
HL.SW.v1.0.G007117	0.0277278	2.80396	NA	0.958684		2.84841
HL.SW.v1.0.G007128	0.00760699	40.0228	gdsl esterase lipase at5g33370-like	0.0756993		4.77741
HL.SW.v1.0.G007152	0.044272	2.60065	mitochondrial trna-specific 2-thiouridylase 1-like	1.22664		3.32961
HL.SW.v1.0.G007172	0.012644	9.77167	chlorophyll a-b binding protein of lhcii type 1-like	39.552		393.632
HL.SW.v1.0.G007486	0.000672358	4.22079	atp synthase cf0 a subunit	2.39094		10.1468
HL.SW.v1.0.G007510	0.0155113	2.71923	divinyl chlorophyllide a 8-vinyl- chloroplastic	2.47302		6.85113
HL.SW.v1.0.G007996	0.0048544	68.5454	NA	0		4.16063
HL.SW.v1.0.G008014	0.0101887	3.43484	pectinesterase pectinesterase inhibitor	7.56155		25.335
HL.SW.v1.0.G008030	0.00577829	2.7635	50s ribosomal protein chloroplastic	18.2548		51.1379
HL.SW.v1.0.G008257	0.0476168	2.86905	hypothetical protein CISIN_1g034665mg	0.910385		2.76119
HL.SW.v1.0.G008370	0.00943417	2.72206	NA	1.97532		5.53466
HL.SW.v1.0.G008434	0.035053	8.14178	NA	0.0601571		0.869112
HL.SW.v1.0.G008526	0.0312982	4.71419	1-phosphatidylinositol 3-phosphate 5-kinase	1.23526		5.92125
HL.SW.v1.0.G008546	0.00775319	3.82134	NA	8.56298		31.6861
HL.SW.v1.0.G008643	0.000432747	2.67524	ribosome-binding factor chloroplastic	25.8341		71.8724
HL.SW.v1.0.G008659	0.000312635	3.90213	homeobox-leucine zipper protein athb-15	2.34427		9.49896
HL.SW.v1.0.G008723	0.0225452	12.03	NA	0.313141		4.37276
HL.SW.v1.0.G008798	0.0493281	2.84481	NA	2.87392		8.13614
HL.SW.v1.0.G008902	0.00709532	2.61101	acyl carrier protein chloroplastic-like	32.7043		83.4611
HL.SW.v1.0.G008930	0.00517857	6.45123	probable thionin-	2.67792		18.0695
HL.SW.v1.0.G008968	0.0276021	3.37692	acid phosphatase 1-like	108.354		367.986
HL.SW.v1.0.G009045	0.0120714	5.85123	NA	0.465001		2.9464
HL.SW.v1.0.G009052	0.0278664	2.89074	NA	1.49819		4.45691
HL.SW.v1.0.G009216	0.00107665	3.97522	3-dehydroquinate synthase	3.38661		13.4912
HL.SW.v1.0.G009219	0.0217409	5.3509	NA	2.05896		10.8174
HL.SW.v1.0.G009226	0.0381877	9.69032	NA	0.361428		3.80672
HL.SW.v1.0.G009266	6.76082e-11	43.7978	NA	0.489		25.819
HL.SW.v1.0.G009412	0.00190106	15.0987	allene oxide synthase	9.42947		143.549
HL.SW.v1.0.G009535	0.0392678	15.6765	-mandelonitrile lyase 3-like	0.024259		1.12131
HL.SW.v1.0.G009587	0.00289465	2.54528	serine threonine-protein kinase edr1 isoform x2	14.5052		38.0612
HL.SW.v1.0.G009685	0.00112902	78.3755	non-specific lipid transfer protein precursor	0.605334		45.9481
HL.SW.v1.0.G009717	0.0434359	21.7152	cytochrome p450 77a1	0		1.07243
HL.SW.v1.0.G009883	1.28109e-05	4.19902	n-alpha-acetyltransferase 20	10.2989		43.2825
HL.SW.v1.0.G009901	0.00107527	144.845	myb family transcription factor apl isoform x1	0		7.37165
HL.SW.v1.0.G009955	0.0173054	3.37465	inactive purple acid phosphatase 27	24.4172		82.1426
HL.SW.v1.0.G009973	0.0033307	4.6763	receptor-like protein 12	0.660933		3.22273
HL.SW.v1.0.G010028	0.0164622	2.50136	NA	3.68084		9.75507
HL.SW.v1.0.G010200	0.0205636	16.4986	NA	0.0426612		1.46449
HL.SW.v1.0.G010220	4.23295e-06	4.057	nadp-dependent alkenal double bond reductase p2	33.8206		141.94
HL.SW.v1.0.G010250	0.012195	4.94826	NA	0.541846		2.97384
HL.SW.v1.0.G010321	0.00526727	2.62091	probable galactinol--sucrose galactosyltransferase 1-like	13.2942		34.2253
HL.SW.v1.0.G010322	0.00473635	8.23795	patatin-like protein 2	0.471104		4.77578
HL.SW.v1.0.G010418	0.0165783	2.67748	v j recombination-activating protein 2 isoform 1	1.97913		5.46441
HL.SW.v1.0.G010498	2.8299e-07	6.45483	NA	19.9377		133.469
HL.SW.v1.0.G010555	0.00348053	49.8316	NA	0.103094		7.38841
HL.SW.v1.0.G010563	0.0288666	2.626	protein hothead	3.15395		8.41354
HL.SW.v1.0.G010631	0.0036462	6.64064	chlorophyll a-b binding protein chloroplastic	87.1893		581.665
HL.SW.v1.0.G010682	0.00340306	4.04945	NA	2.46109		9.89185
HL.SW.v1.0.G010850	0.0388339	3.47461	glutamyl-trna amidotransferase subunit a	1.04854		4.02618
HL.SW.v1.0.G010854	6.45913e-05	3.8249	NA	29.3792		117.212
HL.SW.v1.0.G010978	0.00783382	3.5942	secologanin synthase	7.89415		27.988
HL.SW.v1.0.G011069	0.00392421	2.58175	NA	10.7313		28.9868
HL.SW.v1.0.G011088	0.0193142	2.54193	sulfite exporter family protein	3.96945		9.99499
HL.SW.v1.0.G011239	0.0058463	2.66656	polynucleotide adenylyltransferase family protein	6.92156		18.4104
HL.SW.v1.0.G011316	0.0099076	12.4561	probable aldo-keto reductase 1	0.26215		3.65319
HL.SW.v1.0.G011411	0.0370598	3.60911	serine carboxypeptidase-like 7	1.17492		4.2269
HL.SW.v1.0.G011421	0.0143374	3.90152	general transcription factor iif subunit 2	2.52846		10.6765
HL.SW.v1.0.G011436	0.000250532	9.51368	patatin group a-3	2.72801		25.7465
HL.SW.v1.0.G011504	0.00453947	2.58399	NA	5.63876		14.8993
HL.SW.v1.0.G011599	0.0259032	4.46637	NA	1.15364		5.27953
HL.SW.v1.0.G011601	0.0346074	11.0096	autophagy-related protein 8f	0.10438		1.69113
HL.SW.v1.0.G011702	0.0475556	23.3576	NA	0		1.15567
HL.SW.v1.0.G011720	0.000379076	109.88	NA	0		6.66565
HL.SW.v1.0.G011721	0.00257826	91.8168	NA	0		5.59587
HL.SW.v1.0.G011727	0.0295463	7.08339	udp-glycosyltransferase 87a1-like	1.90344		13.8449
HL.SW.v1.0.G011748	0.0413872	3.14251	protein curvature thylakoid chloroplastic	21.1636		68.2961
HL.SW.v1.0.G011984	0.0269384	3.17709	60s ribosome subunit biogenesis protein nip7 homolog	2.55809		7.93984
HL.SW.v1.0.G012119	0.00411686	3.3906	protein vac14 homolog	2.09997		7.26309
HL.SW.v1.0.G012204	0.00873988	2.57866	NA	4.98617		12.9548
HL.SW.v1.0.G012254	0.0221956	4.10913	NA	0.904435		3.89291
HL.SW.v1.0.G012340	0.0285165	2.70064	NA	1.44433		3.97261
HL.SW.v1.0.G012421	0.000461567	5.57117	type 1 phosphatases regulator ypi1	1.30431		7.65903
HL.SW.v1.0.G012453	0.00728205	8.06758	cation calcium exchanger 1	0.167249		1.7295
HL.SW.v1.0.G012535	0.0193881	19.6701	cytochrome p450 71a1	0		1.06417
HL.SW.v1.0.G012546	0.00885716	2.91555	gamma-tocopherol methyltransferase	6.52259		18.8679
HL.SW.v1.0.G012591	1.94626e-05	5.27064	( )-nerolidol synthase 1	3.56129		19.3985
HL.SW.v1.0.G012624	0.0053621	2.54646	translation initiation factor if- isoform 1	2.99324		7.86413
HL.SW.v1.0.G012663	0.0140037	3.35211	cytochrome p450 71a1	1.52229		5.26325
HL.SW.v1.0.G012843	0.000149296	3.52813	peptide methionine sulfoxide reductase b5-like	49.3387		175.939
HL.SW.v1.0.G012957	0.00104006	9.9259	NA	0.229112		2.73773
HL.SW.v1.0.G012987	0.0411951	2.67443	uroporphyrinogen decarboxylase isoform x1	8.08018		21.5405
HL.SW.v1.0.G013060	0.0158384	4.22592	probable linoleate 9s-lipoxygenase 5	2.78472		11.3978
HL.SW.v1.0.G013120	0.00365155	7.3627	NA	2.9546		24.2492
HL.SW.v1.0.G013121	0.00108992	10.9244	NA	2.36222		27.6931
HL.SW.v1.0.G013429	0.000842242	164.404	NA	0		10.0726
HL.SW.v1.0.G013463	0.000697768	4.18765	photosystem i reaction center subunit xi	113.514		486.762
HL.SW.v1.0.G013549	0.00322688	5.38287	zinc finger ccch domain-containing protein 31	0.77678		4.38497
HL.SW.v1.0.G014026	0.0122901	11.0369	cysteine-rich receptor-like protein kinase 29	0.17204		2.25892
HL.SW.v1.0.G014106	0.0495704	2.97637	transcription factor fama	1.06991		3.22659
HL.SW.v1.0.G014117	0.000635991	4.89672	bidirectional sugar transporter n3-like	2.33083		11.5039
HL.SW.v1.0.G014212	0.0183555	6.94582	probable thionin-	0.384341		2.93725
HL.SW.v1.0.G014286	0.00221148	29.8048	cysteine-rich rlk (receptor-like protein kinase) 8	0		1.57865
HL.SW.v1.0.G014330	0.00393925	21.0104	gdsl esterase lipase at2g04570-like	0.923793		18.578
HL.SW.v1.0.G014360	0.00241957	93.7585	NA	0		5.71562
HL.SW.v1.0.G014384	0.0133043	8.42182	NA	0.13361		1.55438
HL.SW.v1.0.G014403	0.000242292	2.92916	transferring glycosyl groups	15.6957		46.8815
HL.SW.v1.0.G014425	1.57456e-07	4.81826	ring finger and chy zinc finger domain-containing protein 1	6.76857		33.8512
HL.SW.v1.0.G014448	0.00507289	2.73137	ww domain-binding 4	2.81319		7.85059
HL.SW.v1.0.G014763	0.00237337	2.95326	ankyrin repeat-containing protein at5g02620-like	6.32701		19.0579
HL.SW.v1.0.G014934	0.0169247	3.48629	probable galactinol--sucrose galactosyltransferase 2	1.02064		3.81299
HL.SW.v1.0.G014991	0.0357441	2.75734	heat shock protein 83-like	12.4814		35.7697
HL.SW.v1.0.G015025	0.00581872	4.30642	probable zinc metallopeptidase chloroplastic	0.846825		3.83588
HL.SW.v1.0.G015234	0.00302406	48.5783	NA	0		2.88156
HL.SW.v1.0.G015235	0.0356539	7.98443	chlorophyll a-b binding protein of lhcii type 1-like	0.718233		6.07499
HL.SW.v1.0.G015270	0.00513098	39.9407	NA	0		2.35764
HL.SW.v1.0.G015307	0.00211788	9.53575	NA	1.24008		13.6255
HL.SW.v1.0.G015411	0.00818339	2.77666	alpha beta-hydrolases superfamily protein isoform 1	1.97106		5.67383
HL.SW.v1.0.G015427	0.000922086	3.4743	mediator of rna polymerase ii transcription subunit 15a	2.68032		9.65989
HL.SW.v1.0.G015437	0.00287521	18.5247	dna-directed rna polymerase isoform 2	0.0856638		2.52274
HL.SW.v1.0.G015527	0.011122	2.55371	protein sym-1-like	3.80243		10.0383
HL.SW.v1.0.G015597	0.00366309	56.5563	primary amine oxidase	0		2.86279
HL.SW.v1.0.G015744	0.0122439	2.6154	dnaj homolog subfamily b member 13-like	4.87456		13.6534
HL.SW.v1.0.G015788	0.0281927	3.17409	udp-glycosyltransferase 86a1-like	1.00312		3.26934
HL.SW.v1.0.G015835	8.63351e-06	5.16465	hypothetical protein L484_015739	5.49221		28.7437
HL.SW.v1.0.G015893	0.0412849	2.86531	NA	1.0524		3.20172
HL.SW.v1.0.G015973	0.00140144	3.44304	NA	6.50982		22.7906
HL.SW.v1.0.G015989	0.0110281	3.12165	NA	5.23788		16.6235
HL.SW.v1.0.G016012	0.00095302	11.4479	tyrosine dopa decarboxylase	2.92339		33.3467
HL.SW.v1.0.G016104	0.0161415	38.9186	probable prolyl 4-hydroxylase 9	0		1.95163
HL.SW.v1.0.G016206	0.01031	3.60236	photosystem i reaction center subunit chloroplastic	10.1308		37.0337
HL.SW.v1.0.G016545	2.13153e-07	26.848	NA	0.495699		16.0937
HL.SW.v1.0.G016551	0.024153	4.41515	abc transporter b family member 2-like	0.453139		2.11008
HL.SW.v1.0.G016615	0.000145176	79.6187	NA	0		4.72684
HL.SW.v1.0.G016863	0.00280377	8.42894	NA	0.287287		2.82526
HL.SW.v1.0.G016901	0.0254119	2.79299	anaphase-promoting complex subunit 10	1.05116		3.08213
HL.SW.v1.0.G016966	0.0240751	3.09576	subtilisin-like protease	1.09585		3.56945
HL.SW.v1.0.G017076	0.0305065	13.4775	mlp-like protein 423	1.16976		14.4143
HL.SW.v1.0.G017240	0.042961	4.16394	wall-associated receptor kinase-like 9	0.620473		2.70089
HL.SW.v1.0.G017297	0.00270133	7.00308	( )-nerolidol synthase 1	0.29555		2.42493
HL.SW.v1.0.G017315	0.0166973	4.12971	protein kinase pinoid 2	1.00527		4.14201
HL.SW.v1.0.G017535	0.0142415	9.74318	4-coumarate-- ligase 2	0.736661		7.23808
HL.SW.v1.0.G017617	0.0409193	5.56164	non-specific lipid-transfer protein	1.7705		9.62802
HL.SW.v1.0.G017653	0.0201416	3.4522	cyclic nucleotide-gated ion channel 1-like isoform x1	0.922489		3.50457
HL.SW.v1.0.G017808	0.0260045	31.4577	was wasl-interacting protein family member 1	0		1.56997
HL.SW.v1.0.G017864	0.000476138	19.3173	probable linoleate 9s-lipoxygenase 5	1.51749		28.4854
HL.SW.v1.0.G017868	0.00679632	4.85492	uroporphyrinogen decarboxylase isoform x1	0.717694		3.6774
HL.SW.v1.0.G018106	3.47532e-07	10.4576	70 kda peptidyl-prolyl isomerase-like	1.15133		12.4702
HL.SW.v1.0.G018108	0.000124407	4.14079	temperature-induced lipocalin	11.1069		45.9134
HL.SW.v1.0.G018133	0.010492	7.12955	heat shock transcription factor a2 isoform 1	0.172798		1.5629
HL.SW.v1.0.G018182	0.0265469	3.20233	nac domain-containing protein 74	1.28379		4.14824
HL.SW.v1.0.G018404	0.0444453	6.42292	endoglucanase 8	0.820258		5.23314
HL.SW.v1.0.G018460	0.00991432	2.85377	30s ribosomal protein chloroplastic	35.0012		100.804
HL.SW.v1.0.G018585	0.0448807	7.72309	primary amine oxidase-like	0.259539		2.2679
HL.SW.v1.0.G018590	0.00881686	3.14302	b3 domain-containing transcription factor vrn1-like	1.07011		3.56286
HL.SW.v1.0.G018711	0.000514629	2.79595	linoleate 13s-lipoxygenase 2- chloroplastic-like	56.5455		162.129
HL.SW.v1.0.G018874	0.000456593	6.03073	actin-11 isoform 1	0.961241		6.10475
HL.SW.v1.0.G018982	0.0141823	7.67843	NA	0.218885		1.90208
HL.SW.v1.0.G019007	0.000226257	6.50226	lactoylglutathione lyase glyoxalase i family protein	15.5043		102.774
HL.SW.v1.0.G019062	0.00861764	4.15868	probable polyamine transporter at3g13620	0.959753		4.30269
HL.SW.v1.0.G019304	0.00169014	12.3199	wd repeat-containing protein 7	0.119523		2.09285
HL.SW.v1.0.G019408	0.000798082	2.90081	ekc keops complex subunit tprkb	5.85042		17.2146
HL.SW.v1.0.G019422	0.036296	10.4932	NA	0.328327		4.26545
HL.SW.v1.0.G019426	0.00760421	53.651	NA	0		3.24205
HL.SW.v1.0.G019427	0.0367831	25.2801	NA	0		1.49223
HL.SW.v1.0.G019435	0.0029111	86.9442	NA	0		5.29535
HL.SW.v1.0.G019517	0.00177099	111.476	NA	0		6.80831
HL.SW.v1.0.G019520	0.00955072	2.55583	bpi lbp family protein at1g04970	2.92319		7.57848
HL.SW.v1.0.G019676	0.0256835	4.26025	NA	3.69134		14.9746
HL.SW.v1.0.G019741	0.0173055	8.29975	NA	0.888127		7.39171
HL.SW.v1.0.G019788	0.0431199	3.29921	NA	0.577469		2.04916
HL.SW.v1.0.G019798	0.0481992	6.36283	cytochrome p450 cyp72a219-like	0.122983		1.09806
HL.SW.v1.0.G019822	0.00153552	3.93405	NA	2.94892		11.5647
HL.SW.v1.0.G019882	0.0194943	18.3697	golgi snap receptor complex member 1-1	0		1.0013
HL.SW.v1.0.G020048	0.0125732	3.29435	serine threonine-protein phosphatase pp1	1.36504		4.81219
HL.SW.v1.0.G020056	0.00161255	8.51275	aquaporin tip2-1	0.589348		5.49108
HL.SW.v1.0.G020135	0.00880132	2.63896	NA	9.88067		26.1486
HL.SW.v1.0.G020210	6.7099e-05	3.20131	PREDICTED: cyclin-B1-2	73.1369		235.107
HL.SW.v1.0.G020319	8.40301e-05	8.22207	NA	2.54906		22.8854
HL.SW.v1.0.G020455	0.00635547	2.63267	presenilin-like protein at2g29900	4.67163		12.5459
HL.SW.v1.0.G020532	0.000753271	47.9386	flavonoid 3 -methyltransferase-like isoform x1	0		2.6341
HL.SW.v1.0.G020536	0.031125	3.22821	mate efflux family protein alf5-like	1.27484		4.16939
HL.SW.v1.0.G020573	0.0263833	3.15724	lysine histidine transporter-like 8	0.989152		3.29063
HL.SW.v1.0.G020629	0.0154882	2.58945	no lysine kinase 6 isoform 1	1.9962		5.30356
HL.SW.v1.0.G020686	0.000551132	5.36351	alpha-farnesene synthase	12.8904		68.5851
HL.SW.v1.0.G020696	0.0465535	2.90512	peptidyl-prolyl cis-trans isomerase chloroplastic isoform x1	0.919909		2.78828
HL.SW.v1.0.G020752	0.0403479	4.85739	ethylene-responsive transcription factor erf109-like	2.01943		9.37571
HL.SW.v1.0.G020781	0.00644535	2.93658	NA	2.31655		6.97696
HL.SW.v1.0.G020789	3.51804e-12	59.6166	NA	0.368259		25.8993
HL.SW.v1.0.G020790	0.0121	24.6117	NA	0		1.40437
HL.SW.v1.0.G020895	0.00758801	53.3118	NA	0		3.22113
HL.SW.v1.0.G020994	0.0049135	53.6982	chlorophyll a-b binding protein chloroplastic	139.724		7091.9
HL.SW.v1.0.G021259	0.000806188	3.37834	kda class i heat shock	4.31967		15.3785
HL.SW.v1.0.G021296	0.00482926	36.4944	chlorophyll a-b binding protein of lhcii type 1-like	0.69522		27.9473
HL.SW.v1.0.G021508	0.000298143	3.9733	low quality protein: amidase	2.12638		8.98437
HL.SW.v1.0.G021580	0.0172235	2.79601	mterf domain-containing protein mitochondrial	6.56766		18.8518
HL.SW.v1.0.G021595	0.0129632	3.50573	30s ribosomal protein chloroplastic	53.552		185.925
HL.SW.v1.0.G021598	0.0383248	2.62016	photosystem i reaction center subunit vi- chloroplastic-like	189.784		509.019
HL.SW.v1.0.G021681	7.90642e-19	37.0624	peptidyl-prolyl cis-trans isomerase cyp19-3	1.18145		45.5252
HL.SW.v1.0.G021724	0.0262975	6.76639	patatin-like protein 2	0.275232		2.43092
HL.SW.v1.0.G021808	0.00256814	3.58406	NA	3.81693		13.8933
HL.SW.v1.0.G021874	0.00635101	60.7548	NA	0		3.68017
HL.SW.v1.0.G021924	0.0164625	3.43019	NA	1.53278		5.17933
HL.SW.v1.0.G021992	0.000291828	171.067	patatin-like protein 1	0.0339156		13.9365
HL.SW.v1.0.G022038	0.00692301	4.41352	rna polymerase alpha subunit	0.623288		2.94177
HL.SW.v1.0.G022039	0.0444897	4.06592	ribosomal protein s3	0.540648		2.31138
HL.SW.v1.0.G022041	0.00549089	2.84544	cytochrome b6 f complex subunit iv	4.45084		12.7642
HL.SW.v1.0.G022050	1.07636e-05	5.55665	NA	37.5926		218.672
HL.SW.v1.0.G022199	0.00309766	3.25311	NA	2.47408		8.23093
HL.SW.v1.0.G022296	0.0255885	2.6639	1-deoxy-d-xylulose-5-phosphate synthase	37.6095		102.17
HL.SW.v1.0.G022360	0.0139143	4.18106	abc transporter b family member 2-like	1.71077		7.17102
HL.SW.v1.0.G022475	0.00225406	39.7544	NA	0		2.29521
HL.SW.v1.0.G022759	0.000715728	3.99117	probable zinc metallopeptidase chloroplastic	1.33734		5.6136
HL.SW.v1.0.G022939	0.0224929	7.07964	3-ketoacyl- synthase 19-like	0.936013		6.82303
HL.SW.v1.0.G023346	0.0154235	37.3768	NA	0		2.23835
HL.SW.v1.0.G023476	0.0133768	15.8395	(-)-alpha-pinene synthase-like	0.0589427		1.61859
HL.SW.v1.0.G023554	0.0455057	2.99421	c2h2l domain class transcription factor	1.00233		3.08603
HL.SW.v1.0.G023575	4.36304e-05	9.09467	lactoylglutathione lyase-like	2.34828		23.4501
HL.SW.v1.0.G023587	0.0375255	3.54781	wound-induced protein win2	8.03223		27.5268
HL.SW.v1.0.G023592	0.048304	8.93044	protein eceriferum 1-like	0.066213		0.975988
HL.SW.v1.0.G023631	0.00711249	2.78358	NA	6.34288		18.2169
HL.SW.v1.0.G023733	0.00181178	109.244	patatin-like protein 2	0		5.54996
HL.SW.v1.0.G023929	0.0137021	6.70779	beta-hexosaminidase 3	1.63563		10.4909
HL.SW.v1.0.G023937	1.3424e-14	47.3285	NA	0.368259		20.0935
HL.SW.v1.0.G024144	0.00241903	93.7585	NA	0		5.71562
HL.SW.v1.0.G024234	0.0494343	3.23268	NA	0.661692		2.37145
HL.SW.v1.0.G024273	0.0130057	2.67234	f-box lrr-repeat protein 4	1.73515		4.79407
HL.SW.v1.0.G024406	0.000482155	3.24539	udp-glycosyltransferase 83a1-like	4.56945		15.3665
HL.SW.v1.0.G024570	0.00663596	4.26159	protein tic 20- chloroplastic	1.09261		5.25614
HL.SW.v1.0.G024685	0.0110236	13.4115	4-coumarate-- ligase 2	0.29274		4.39055
HL.SW.v1.0.G025051	0.00328792	28.2556	NA	0.230942		7.21646
HL.SW.v1.0.G025180	0.0113168	3.02943	lycopene beta chloroplastic chromoplastic-like	1.56943		5.01006
HL.SW.v1.0.G025190	0.0208322	2.90747	udp-sulfoquinovose chloroplastic	2.29056		6.73115
HL.SW.v1.0.G025232	0.00378559	3.31785	photosynthetic ndh subunit of subcomplex b chloroplastic	4.17762		14.4796
HL.SW.v1.0.G025295	0.00110986	2.56099	hsp70-hsp90 organizing protein 3-like	56.5665		147.39
HL.SW.v1.0.G025375	0.00952742	13.3744	apyrase 2-like	1.77909		24.6704
HL.SW.v1.0.G025636	0.0130536	2.64566	30s ribosomal protein chloroplastic-like	31.3586		83.465
HL.SW.v1.0.G025722	0.00235718	3.00614	ring-h2 finger protein atl54	2.0493		6.41878
HL.SW.v1.0.G025799	0.0320021	2.56203	tpr and ankyrin repeat-containing protein 1	2.88817		7.54585
HL.SW.v1.0.G025859	0.00016688	8.6696	myrcene synthase	5.05636		43.6348
HL.SW.v1.0.G026221	0.012052	3.23534	thylakoid lumenal 15 kda protein chloroplastic	2.35149		7.58128
HL.SW.v1.0.G026268	0.00655304	36.7979	NA	0		2.15501
HL.SW.v1.0.G026321	0.0123155	2.52443	glucose-1-phosphate adenylyltransferase large subunit chloroplastic	22.3613		56.8518
HL.SW.v1.0.G026322	0.00922626	3.31448	glucose-1-phosphate adenylyltransferase large subunit 1	25.7206		85.3707
HL.SW.v1.0.G026464	0.000181342	3.88087	NA	6.80652		26.553
HL.SW.v1.0.G026501	0.0206309	18.6081	auxin-induced protein 15a-like	0		0.988575
HL.SW.v1.0.G026601	0.0141824	8.93808	NA	0.185465		2.01567
HL.SW.v1.0.G026770	5.51419e-07	6.48461	NA	2.22513		14.8453
HL.SW.v1.0.G027024	0.00449351	22.9631	polygalacturonase at1g48100	0.218881		5.88258
HL.SW.v1.0.G027025	0.00422056	17.6075	pectin lyase-like superfamily protein isoform 1	0.264464		5.11444
HL.SW.v1.0.G027118	0.000784082	4.77509	NA	1.07814		5.50385
HL.SW.v1.0.G027132	0.0246476	7.02456	mannose glucose-specific lectin-like isoform x2	0.486844		3.59197
HL.SW.v1.0.G027179	0.0463579	2.89734	esterase-like isoform x1	2.46976		7.16833
HL.SW.v1.0.G027209	0.00139744	3.22783	NA	7.13905		23.3948
HL.SW.v1.0.G027304	0.00289475	9.25214	NA	0.184779		2.20456
HL.SW.v1.0.G027358	0.0333607	3.60076	anthocyanidin 3-o-glucoside 2 -o-glucosyltransferase-like	1.46101		5.28254
HL.SW.v1.0.G027428	1.89512e-06	17.9781	NA	1.47304		27.7881
HL.SW.v1.0.G027759	0.039518	3.63695	ribosomal protein s7	0.558071		2.34129
HL.SW.v1.0.G027897	0.0394946	2.71507	pentatricopeptide repeat-containing protein at5g66520-like	0.94715		2.69778
HL.SW.v1.0.G027909	0.0073521	2.87829	hypothetical protein L484_015380	8.39059		24.3075
HL.SW.v1.0.G027975	0.00294209	3.04172	protein transparent testa 12-like	12.0203		37.0669
HL.SW.v1.0.G028443	1.8656e-05	4.50216	cytochrome c oxidase subunit 6b-2	23.155		102.891
HL.SW.v1.0.G028599	0.00136133	2.80204	myb-related protein 308	8.97693		25.8216
HL.SW.v1.0.G028600	0.0152533	6.84183	myb transcription factor myb56	0.171391		1.50438
HL.SW.v1.0.G028740	0.0468399	3.80707	acyl-protein thioesterase 2	0.570388		2.52162
HL.SW.v1.0.G028752	0.0424957	3.42692	histone-lysine n-methyltransferase suvr3-like	0.759209		2.73228
HL.SW.v1.0.G028753	0.0173134	3.07219	NA	4.74731		15.0733
HL.SW.v1.0.G028795	0.0153216	2.8402	haloacid dehalogenase-like hydrolase domain-containing protein at3g48420	11.8875		34.5992
HL.SW.v1.0.G028866	0.0122004	3.51833	NA	1.84776		7.27016
HL.SW.v1.0.G028883	0.0323795	4.73294	casp-like protein poptrdraft_823430	0.279542		1.57045
HL.SW.v1.0.G028892	0.0368588	2.61563	kinesin heavy chain-like isoform x1	1.55456		4.12322
HL.SW.v1.0.G028900	2.02729e-05	14.3762	formate--tetrahydrofolate ligase	1.25029		18.519
HL.SW.v1.0.G029418	0.00165629	3.7154	50s ribosomal protein chloroplastic	2.20894		8.47749
HL.SW.v1.0.G029432	0.0416493	6.87431	cytochrome c biogenesis fn	0.147463		1.38054
HL.SW.v1.0.G029786	0.0492174	7.92362	gdsl esterase lipase at1g33811	0.216446		1.99956
HL.SW.v1.0.G029843	0.00678215	4.76697	wall-associated receptor kinase 2	0.567703		2.83822
HL.SW.v1.0.G029846	0.000949074	5.68617	peptidyl-prolyl cis-trans isomerase chloroplastic isoform x2	4.91112		27.4297
HL.SW.v1.0.G029896	0.00133345	8.78558	cytochrome p450 94a1	0.396411		3.83967
HL.SW.v1.0.G030273	0.00585399	2.80472	NA	2.16865		6.31305
HL.SW.v1.0.G030338	0.00647489	36.3016	NA	0		2.12508
HL.SW.v1.0.G030358	0.0121301	44.0135	NA	0		2.64768
HL.SW.v1.0.G030386	0.0485424	6.87463	gdsl esterase lipase	0.431889		3.20656
HL.SW.v1.0.G030436	0.000751136	2.88697	golgi apparatus membrane protein tvp38	7.51486		21.825
HL.SW.v1.0.G030475	0.0123692	6.63367	shikimate o-hydroxycinnamoyltransferase-like	1.61727		10.6958
HL.SW.v1.0.G030572	0.0405137	5.21552	NA	0.193144		1.21675
HL.SW.v1.0.G030716	0.0163532	7.35442	ribosomal protein s3	0.259226		2.17669
HL.SW.v1.0.G030788	0.0156756	2.53826	NA	2.96962		7.70392
HL.SW.v1.0.G030868	0.00187324	2.91341	rna-binding protein rnp1 precursor	38.1495		111.904
HL.SW.v1.0.G030914	0.00551516	2.57223	probable purine permease 11 isoform x2	5.50645		14.3874
HL.SW.v1.0.G030933	0.0154191	37.3768	NA	0		2.23835
HL.SW.v1.0.G031034	0.0174718	3.19132	photosystem ii repair protein psb27- chloroplastic	33.1909		110.091
HL.SW.v1.0.G031113	0.00283547	3.22456	plasmodesmata callose-binding protein 3	4.40299		14.3597
HL.SW.v1.0.G031329	0.00385138	8.10115	tyrosine dopa decarboxylase	1.39901		11.3412
HL.SW.v1.0.G031352	0.0165607	5.66542	cytochrome p450 cyp72a219-like	0.205298		1.40571
HL.SW.v1.0.G031353	0.0071871	3.69886	trna 2 -phosphotransferase 1	0.881264		3.42716
HL.SW.v1.0.G031433	4.70505e-06	5.45248	NA	2.14163		12.2112
HL.SW.v1.0.G031513	0.000543342	2.9562	pyruvate dehydrogenase (acetyl-transferring) mitochondrial	16.9333		50.6592
HL.SW.v1.0.G031565	0.000525659	2.55703	probable wrky transcription factor 70	87.7203		227.004
HL.SW.v1.0.G031782	0.0452579	4.96163	acyl-protein thioesterase 1-like	0.177382		1.15373
HL.SW.v1.0.G031998	0.034011	2.5002	NA	1.57494		4.25412
HL.SW.v1.0.G032034	0.0176844	18.898	gdsl esterase lipase	0.028746		1.43046
HL.SW.v1.0.G032146	0.0355735	3.10947	NA	0.801678		2.59135
HL.SW.v1.0.G032265	0.00334047	3.12575	electron transfer flavoprotein subunit mitochondrial	1.70262		5.48486
HL.SW.v1.0.G032310	0.0328613	2.87488	probable zinc metalloprotease chloroplastic isoform x2	3.12886		8.99396
HL.SW.v1.0.G032322	0.00678636	3.11816	rho gtpase-activating protein 5-like	2.57465		7.94101
HL.SW.v1.0.G032329	0.00957478	4.64531	macpf domain-containing protein nsl1	3.20207		13.9557
HL.SW.v1.0.G032427	0.00197385	60.8502	NA	0		3.63804
HL.SW.v1.0.G032550	0.000348702	5.34131	NA	0.808843		4.67573
HL.SW.v1.0.G032587	0.00367862	2.80581	vesicle transport v-snare 12	7.68909		21.5157
HL.SW.v1.0.G032592	0.00173593	3.17729	alpha beta-hydrolases superfamily protein isoform 1	16.2736		51.7454
HL.SW.v1.0.G032625	0.000167238	758.922	NA	0		46.7381
HL.SW.v1.0.G032718	0.015621	21.7651	kda class i heat shock protein	0		1.14342
HL.SW.v1.0.G032729	0.000955089	3.03686	probably inactive leucine-rich repeat receptor-like protein kinase at5g48380	4.59679		14.3935
HL.SW.v1.0.G032746	0.00804056	3.16332	NA	1.43278		4.72948
HL.SW.v1.0.G032753	0.0262616	4.6603	calcium-binding protein pbp1-like	0.479829		2.47225
HL.SW.v1.0.G032783	0.00161304	2.84491	histone h4	3.41651		9.97369
HL.SW.v1.0.G032884	0.0120078	2.50364	thylakoid lumenal kda chloroplastic	17.9643		45.3565
HL.SW.v1.0.G032949	0.0430577	6.57856	ribonuclease 3-like	0.230208		1.77954
HL.SW.v1.0.G033200	0.00136138	7.14894	glycinin g3	2.26727		16.1257
HL.SW.v1.0.G033231	0.000104031	744.471	subtilisin-like protease	0.163181		145.956
HL.SW.v1.0.G033232	0.000426959	134.629	subtilisin-like protease	0.109162		20.8319
HL.SW.v1.0.G033478	0.0405275	16.4655	fatty acyl- reductase 3	0.0768493		2.00294
HL.SW.v1.0.G033602	1.44462e-06	5.48063	kda class i heat shock protein	59.2897		337.654
HL.SW.v1.0.G033666	0.0206154	3.52233	PREDICTED: uncharacterized protein LOC103343400	0.950565		3.58738
HL.SW.v1.0.G033868	2.37826e-05	5.02287	purple acid phosphatase	6.63933		33.649
HL.SW.v1.0.G034031	0.00733649	8.81437	protein curvature thylakoid chloroplastic	0.800443		7.59913
HL.SW.v1.0.G034081	2.92485e-07	14.8829	hypothetical protein PRUPE_ppa004997mg	0.517508		8.74078
HL.SW.v1.0.G034251	0.00402156	6.2338	peroxidase 66	1.23296		7.87442
HL.SW.v1.0.G034254	0.0051468	4.51883	NA	0.628091		3.17821
HL.SW.v1.0.G034261	0.000455686	2.66846	tobamovirus multiplication protein 2a-like	25.4261		68.4652
HL.SW.v1.0.G034332	0.001523	10.0453	chitinase-like protein la- partial	22.8465		221.35
HL.SW.v1.0.G034374	0.00657333	2.70447	hypothetical protein L484_001385	15.1612		41.7911
HL.SW.v1.0.G034382	8.64186e-08	5.01503	nac domain-containing protein 29	33.2481		170.049
HL.SW.v1.0.G034399	0.0339924	2.65896	psbp domain-containing protein chloroplastic	2.02444		5.66063
HL.SW.v1.0.G034401	6.21399e-06	15.3201	vacuolar cation proton exchanger 3-like	0.355841		6.33368
HL.SW.v1.0.G034431	0.0226592	4.08447	cytochrome p450 71d11-like isoform x3	0.515824		2.3845
HL.SW.v1.0.G034492	0.000101582	5.60399	-linalool -nerolidol synthase	6.70855		38.3663
HL.SW.v1.0.G034506	0.044218	5.86729	cytosolic sulfotransferase 15-like	0.167528		1.23618
HL.SW.v1.0.G034626	0.00203891	10.2094	linoleate 13s-lipoxygenase 2-1	1.44258		14.5894
HL.SW.v1.0.G034627	0.00596812	40.2007	NA	0		2.38126
HL.SW.v1.0.G034628	0.0256757	14.7588	eg45-like domain containing protein	0.115212		2.30672
HL.SW.v1.0.G034635	0.0114337	5.19684	purple acid phosphatase 3	0.645947		3.67768
HL.SW.v1.0.G034751	0.0456081	5.79018	aspartic proteinase nepenthesin-1	2.32565		12.3309
HL.SW.v1.0.G034757	0.022244	6.02601	short-chain dehydrogenase tic chloroplastic-like	0.753356		4.58581
HL.SW.v1.0.G034807	0.0240762	2.8569	thylakoid lumenal kda protein chloroplastic-like	9.08133		26.2034
HL.SW.v1.0.G034917	0.0409204	4.75852	subtilisin-like protease	0.441113		2.30359
HL.SW.v1.0.G035323	0.00748363	3.50405	NA	2.69394		9.52327
HL.SW.v1.0.G035356	0.000370755	3.64228	probable calcium-binding protein cml45	29.9444		108.517
HL.SW.v1.0.G035432	0.00128616	3.27349	NA	7.69985		25.7933
HL.SW.v1.0.G035473	0.0111105	2.78308	non-specific lipid-transfer	1.78749		5.16898
HL.SW.v1.0.G035783	0.000362966	3.52769	calcium-dependent protein kinase 1	3.07637		10.9733
HL.SW.v1.0.G035823	4.82811e-05	10.4427	NA	11.0588		122.697
HL.SW.v1.0.G035824	0.0214315	6.97181	NA	0.373304		3.07277
HL.SW.v1.0.G035981	0.0216364	6.00716	ribosomal protein s3	0.306661		2.07657
HL.SW.v1.0.G036015	0.00686729	56.2795	NA	0		3.40415
HL.SW.v1.0.G036034	0.0252306	30.9198	NA	0		1.84008
HL.SW.v1.0.G036047	0.0239716	2.6248	endonuclease 4-like	4.24666		11.3417
HL.SW.v1.0.G036177	0.0224379	2.67863	dolichyl-diphosphooligosaccharide--protein glycosyltransferase 48 kda subunit	7.09948		18.8362
HL.SW.v1.0.G036331	2.74977e-07	7.98332	kda class i heat shock	2.04659		16.9342
HL.SW.v1.0.G036390	0.00444761	3.30283	( )-nerolidol synthase 1	3.83785		13.5752
HL.SW.v1.0.G036440	0.030879	3.81295	n-acylphosphatidylethanolamine synthase-like isoform x1	0.44771		1.85167
HL.SW.v1.0.G036517	0.0230263	2.65646	rna-binding protein rnp1 precursor	3.153		8.50507
HL.SW.v1.0.G036521	0.000866781	4.53641	photosystem ii protein l	6.25888		27.828
HL.SW.v1.0.G036541	0.00674175	3.07486	wd repeat-containing protein 26-like	2.20848		6.92769
HL.SW.v1.0.G036572	0.0356957	8.70929	probable pectinesterase 53	0.174789		1.83649
HL.SW.v1.0.G036894	0.0035071	3.03414	subtilisin-like protease	7.80239		24.5392
HL.SW.v1.0.G036959	0.0437759	3.83844	bark storage protein a-like	27.2841		104.587
HL.SW.v1.0.G036960	3.19862e-07	14.0835	glucose-6-phosphate 1-epimerase	1.37907		19.3788
HL.SW.v1.0.G037286	0.000256272	4.72284	cytochrome p450 71d11-like	2.07364		10.1709
HL.SW.v1.0.G037587	1.72352e-05	10.7212	peptidyl-prolyl cis-trans isomerase chloroplastic	3.8306		40.8582
HL.SW.v1.0.G037608	0.048997	2.6571	calcium-binding protein cml37	1.42923		3.87241
HL.SW.v1.0.G037663	0.0057865	2.64521	protein nim1-interacting 3	3.58489		9.62797
HL.SW.v1.0.G037797	0.044892	3.07876	nucleoside diphosphate kinase chloroplastic	5.51186		16.8884
HL.SW.v1.0.G037918	0.0474711	16.6298	NA	0		0.933526
HL.SW.v1.0.G037955	0.0165577	2.84036	NA	1.64071		4.92073
HL.SW.v1.0.G037960	0.00323872	3.09643	NA	3.02975		9.6264
HL.SW.v1.0.G037970	0.000872662	31.7141	cytochrome oxidase subunit partial	0		1.67646
HL.SW.v1.0.G037973	1.66106e-05	104.197	NA	0.0238379		8.34878
HL.SW.v1.0.G038033	0.0208146	3.1384	NA	2.04242		6.91907
HL.SW.v1.0.G038102	0.0478201	23.5345	NA	0		1.16471
HL.SW.v1.0.G038104	0.0106661	2.65039	cyclin delta-	2.37846		6.62131
HL.SW.v1.0.G038232	0.010947	3.48344	cinnamoyl- reductase 1	2.05998		7.04232
HL.SW.v1.0.G038532	1.20264e-05	7.07398	glutathione s-transferase tau 7	3.80551		27.1505
HL.SW.v1.0.G038614	0.0348909	5.67903	protein nrt1 ptr family	0.439045		2.65619
HL.SW.v1.0.G038832	2.3415e-05	54.4812	somatic embryogenesis receptor kinase 1	0		3.02167
HL.SW.v1.0.G039151	0.024959	9.55775	transcription factor	0.393544		4.10406
HL.SW.v1.0.G039175	0.0192936	9.40901	histidine-containing phosphotransfer protein 4-like	0.134981		1.69138
HL.SW.v1.0.G039179	0.00678326	3.0673	NA	2.12218		6.78566
HL.SW.v1.0.G039234	0.0116835	2.81127	gibberellin 2-beta-dioxygenase	3.31586		10.1979
HL.SW.v1.0.G039240	0.0143359	3.53749	nitrate reductase	2.00732		7.55066
HL.SW.v1.0.G039281	0.000690233	3.04657	NA	2.91737		9.28016
HL.SW.v1.0.G039369	0.00992839	3.71286	NA	5.50867		20.0235
HL.SW.v1.0.G039373	0.00787114	3.12522	carboxylesterase 18	16.4348		51.5894
HL.SW.v1.0.G039383	0.0327219	2.99143	peroxiredoxin chloroplastic	19.6952		59.4964
HL.SW.v1.0.G039400	0.0248159	7.04747	long chain acyl- synthetase 2	0.50901		3.73236
HL.SW.v1.0.G039407	0.00147878	3.37979	serine carboxypeptidase-like 20	1.91873		6.60865
HL.SW.v1.0.G039414	0.0263126	4.91251	dehydrodolichyl diphosphate synthase 2	0.609274		3.56003
HL.SW.v1.0.G039460	0.00614183	2.75878	nad h-quinone oxidoreductase subunit chloroplastic	2.56606		7.32856
HL.SW.v1.0.G039480	0.000830091	2.84037	protein argonaute 2-like	10.7898		31.7719
HL.SW.v1.0.G039546	0.0302771	2.82969	serine carboxypeptidase-like 42	3.13433		8.87023
HL.SW.v1.0.G039854	0.00439967	3.84805	protein longifolia 1-like	1.8229		7.34105
HL.SW.v1.0.G039908	0.00791354	11.0922	peptidyl-prolyl cis-trans isomerase chloroplastic isoform x1	0.176049		2.48059
HL.SW.v1.0.G040028	0.00681211	2.721	phosphoenolpyruvate carboxykinase	4.65251		12.6419
HL.SW.v1.0.G040066	0.0189565	3.58661	cytochrome p450 71a1	4.63933		16.1685
HL.SW.v1.0.G040167	0.0451274	3.21422	e3 ubiquitin-protein ligase	0.635837		2.12488
HL.SW.v1.0.G040268	0.000401434	3.54713	NA	7.93399		29.5211
HL.SW.v1.0.G040385	0.0191902	3.02588	nad h-quinone oxidoreductase subunit chloroplastic	3.70897		11.4547
HL.SW.v1.0.G040439	0.0299206	2.75543	subtilisin-like protease	5.00149		14.026
HL.SW.v1.0.G040529	0.000525919	7.0584	NA	2.77369		22.5287
HL.SW.v1.0.G040593	0.0100588	23.1405	cold-regulated 413 plasma membrane protein 1-like	0.434986		11.4013
HL.SW.v1.0.G040594	2.38898e-08	97.9297	NA	0		5.33234
HL.SW.v1.0.G040989	0.00578108	63.2762	NA	0		3.83567
HL.SW.v1.0.G040993	0.00506361	5.5809	subtilisin-like serine endopeptidase family protein isoform 1	4.20862		23.359
HL.SW.v1.0.G041025	0.0357289	2.50095	chaperone protein dnaj chloroplastic	2.65767		6.72412
HL.SW.v1.0.G041026	0.00931639	2.84362	chaperone protein dnaj chloroplastic	26.9068		76.6337
HL.SW.v1.0.G041064	5.99883e-07	432.867	50s ribosomal protein chloroplastic	0		23.2983
HL.SW.v1.0.G041119	2.89858e-12	54.5772	NA	0.368259		23.5258
HL.SW.v1.0.G041291	0.00935253	3.99169	cysteine-rich rlk (receptor-like protein kinase) 8	0.68663		2.97715
HL.SW.v1.0.G041438	0.000799989	6.22507	patatin-like protein 2	82.9591		483.484
HL.SW.v1.0.G041684	0.0245406	22.2469	NA	0		1.28101
HL.SW.v1.0.G041791	1.5351e-05	6.35894	glutathione s-transferase dhar2-like	7.62582		48.7535
HL.SW.v1.0.G041806	0.0153236	3.61587	NA	49.3187		177.259
HL.SW.v1.0.G041870	0.00685864	4.36671	NA	1.10475		5.10403
HL.SW.v1.0.G041916	8.4448e-07	7.12285	heat shock protein 101	4.46233		32.908
HL.SW.v1.0.G042256	0.0170541	2.64859	dna repair protein rev1	1.78321		4.77468
HL.SW.v1.0.G042296	0.0112169	19.2198	fatty acyl- reductase 3	0.0621929		2.10487
HL.SW.v1.0.G042405	0.00524533	2.73285	NA	2.60661		7.51672
HL.SW.v1.0.G042468	0.00141902	17.98	mannose glucose-specific lectin-like isoform x1	0.222056		4.63534
HL.SW.v1.0.G042474	0.00550803	25.7331	photosystem i subunit vii	0		1.35282
HL.SW.v1.0.G042560	0.0113559	4.00081	NA	0.695559		2.96204
HL.SW.v1.0.G042674	0.00631689	4.44408	cyclic nucleotide-gated ion channel 1-like	0.88403		4.0447
HL.SW.v1.0.G042797	0.00443889	71.3549	kda class i heat shock protein	0		4.33389
HL.SW.v1.0.G042980	0.000487268	3.04234	probable calcium-binding protein cml41	17.0134		55.2799
HL.SW.v1.0.G043186	0.00178811	4.65267	ribosomal protein s3	1.995		9.12408
HL.SW.v1.0.G043327	1.41418e-10	7.87282	aldehyde dehydrogenase family 2 member	12.6838		105.032
HL.SW.v1.0.G043338	0.00416329	3.39083	NA	7.1518		24.6132
HL.SW.v1.0.G043383	0.0110813	7.22956	NA	0.826748		6.84022
HL.SW.v1.0.G043492	0.0394918	2.64421	aspartic proteinase nepenthesin-2	12.7661		33.4529
HL.SW.v1.0.G043528	0.0117348	3.13712	cullin-4b isoform partial	1.51806		4.92109
HL.SW.v1.0.G043605	0.0175893	4.42952	glutamate decarboxylase-like	0.523316		2.54731
HL.SW.v1.0.G043734	0.00236366	4.32973	( )-nerolidol synthase 1-like	1.25698		5.87023
HL.SW.v1.0.G043892	0.000440454	6.85019	heat shock factor protein hsf30	0.713895		5.16435
HL.SW.v1.0.G043988	0.017752	13.2925	senescence-specific cysteine protease sag39-like	0.177287		2.8166
HL.SW.v1.0.G044012	0.0212792	2.67215	50s ribosomal protein chloroplastic	6.8684		18.6846
HL.SW.v1.0.G044209	0.00406214	3.85159	lycopene epsilon chloroplastic	9.67357		37.3435
HL.SW.v1.0.G044322	0.0212168	4.83151	glucomannan 4-beta-mannosyltransferase 9	1.03378		4.98907
HL.SW.v1.0.G044416	0.043636	3.04701	NA	1.44674		4.88591
HL.SW.v1.0.G044422	4.32706e-08	27.6009	kda class i heat shock protein	0.565288		16.9789
HL.SW.v1.0.G044423	0.00395818	4.20546	kda class i heat shock protein	1.88093		7.92126
HL.SW.v1.0.G044558	0.000333497	3.77477	phosphosulfolactate synthase	5.14374		19.6761
HL.SW.v1.0.G044662	0.000258555	75.0779	chalcone synthase	0.0387846		6.61705
HL.SW.v1.0.G044720	0.0109913	2.67127	NA	7.80706		20.8032
HL.SW.v1.0.G044767	0.0364909	24.9531	NA	0		1.47207
HL.SW.v1.0.G044779	0.00320577	3.64434	protein altered xyloglucan 4-like	1.27485		4.82336
HL.SW.v1.0.G044853	0.0022246	4.77282	NA	0.61197		3.17261
HL.SW.v1.0.G045080	0.000471021	4.94115	peptidyl-prolyl cis-trans isomerase fkbp16- chloroplastic isoform x1	10.4699		51.0631
HL.SW.v1.0.G045185	0.00658477	9.88773	abc transporter g family member 6-like	0.124251		1.75267
HL.SW.v1.0.G045265	0.00264682	2.60776	tryptophan synthase beta chain 2	326.269		889.244
HL.SW.v1.0.G045298	0.00199546	7.01784	dynamin-related protein 4c	2.93588		19.6505
HL.SW.v1.0.G045345	0.000288845	8.56043	kda class i heat shock protein	1.072		9.34486
HL.SW.v1.0.G045435	0.042287	3.35362	transcription factor bhlh104	0.636489		2.3759
HL.SW.v1.0.G045478	0.00833023	7.66009	udp-glycosyltransferase 87a1-like	0.289667		2.62762
HL.SW.v1.0.G045544	0.0108551	2.92275	chlorophyll a-b binding protein cp24 chloroplastic	144.178		429.311
HL.SW.v1.0.G045618	0.000285254	3.39157	-linalool -nerolidol synthase	23.1906		82.004
HL.SW.v1.0.G045619	4.29416e-06	6.05878	( )-nerolidol synthase 1	24.7555		153.116
HL.SW.v1.0.G045653	0.0292359	6.11128	monogalactosyldiacylglycerol synthase chloroplastic-like	0.248431		1.79357
HL.SW.v1.0.G045664	0.00150872	4.49962	( )-geranyllinalool synthase	2.79123		12.6597
HL.SW.v1.0.G045690	7.55642e-06	148.582	50s ribosomal protein chloroplastic	0		8.17126
HL.SW.v1.0.G045767	0.0186876	5.14312	mitotic spindle checkpoint protein bubr1	0.42666		2.3772
HL.SW.v1.0.G045777	0.0110028	6.82544	bidirectional sugar transporter n3	0.226812		1.95259
HL.SW.v1.0.G045791	0.00189651	2.71744	NA	7.52683		21.1576
HL.SW.v1.0.G045808	0.0324814	9.36618	pathogenesis-related protein 1-like	3.30519		29.3696
HL.SW.v1.0.G045938	0.0108021	47.3064	NA	0		2.51913
HL.SW.v1.0.G046027	0.0288405	2.85239	aquaporin pip2-1	67.479		191.875
HL.SW.v1.0.G046072	0.0209703	2.72235	protein chloroplast import apparatus 2	1.97481		5.40489
HL.SW.v1.0.G046084	0.0309548	3.01554	NA	6.70874		20.3315
HL.SW.v1.0.G046224	0.0281203	4.19023	basic helix-loop-helix dna-binding superfamily isoform 2	7.20259		31.1923
HL.SW.v1.0.G046246	0.00460245	3.25913	NA	1.86463		6.09288
HL.SW.v1.0.G046258	0.00601712	4.38393	kinesin-4-like isoform x1	1.58989		7.03356
HL.SW.v1.0.G046260	0.00310579	3.31584	mitochondrial substrate carrier family isoform 3	2.16952		7.3302
HL.SW.v1.0.G046264	0.00193866	103.915	NA	0		6.34198
HL.SW.v1.0.G046310	0.00985202	5.58286	ferredoxin--nadp embryo isozyme	1.93188		11.2974
HL.SW.v1.0.G046317	0.00943376	5.92721	7-deoxyloganetin glucosyltransferase-like	0.353645		2.31494
HL.SW.v1.0.G046363	0.000619438	4.68032	transcription factor myc2-like	2.98556		14.7292
HL.SW.v1.0.G046656	0.0189187	2.72167	33 kda chloroplastic-like	4.17226		11.4713

## Sheet: Down-Regulated
Table S5: The unigenes differentially expressed between the mock-inoculated and HLVd-infected hop.
				Control (RPKM)		HLVd (RPKM)
Feature ID	P-Value	Fold Change	Annotations	Average		Average
HL.SW.v1.0.G000015	0.0150267	-2.6458	probable glutathione s-transferase	32.9703		12.8752
HL.SW.v1.0.G000106	0.000177909	-3.77433	s-adenosylmethionine synthase 2	43.3603		12.2374
HL.SW.v1.0.G000113	0.000856569	-3.19292	NA	67.4906		22.275
HL.SW.v1.0.G000177	0.000212915	-3.13646	NA	92.1365		30.1025
HL.SW.v1.0.G000205	0.00362193	-33.1276	NA	11.0624		0.250525
HL.SW.v1.0.G000330	0.0156636	-9.04105	serine threonine-protein kinase-like protein acr4	1.48659		0.112966
HL.SW.v1.0.G000406	0.000213387	-4.65888	NA	5.13734		1.09011
HL.SW.v1.0.G000511	0.0153849	-6.2553	NA	1.61494		0.208204
HL.SW.v1.0.G000548	0.0445283	-2.56264	late embryogenesis abundant protein 1-like	60.5807		26.6132
HL.SW.v1.0.G000553	0.00245966	-4.28898	NA	72.1285		18.4284
HL.SW.v1.0.G000599	0.00107198	-3.69174	NA	5.14091		1.41328
HL.SW.v1.0.G000624	0.000330687	-3.38746	ribosomal rna processing protein 36 homolog	14.0796		4.37037
HL.SW.v1.0.G000754	0.0248114	-2.77713	zeatin o-glucosyltransferase-like	3.53743		1.23175
HL.SW.v1.0.G000789	0.00313511	-3.63539	NA	24.0669		6.84858
HL.SW.v1.0.G001027	0.000819752	-3.34502	probable acyl-activating enzyme peroxisomal	11.1528		3.39269
HL.SW.v1.0.G001099	0.00655549	-32.8931	transcription factor	2.66395		0.0222065
HL.SW.v1.0.G001204	0.00309283	-3.0051	ethylene-responsive transcription factor 12	9.40916		3.255
HL.SW.v1.0.G001383	0.00318607	-5.67979	g-type lectin s-receptor-like serine threonine-protein kinase rlk1	4.06264		0.648161
HL.SW.v1.0.G001469	0.0250712	-4.50403	mlp-like protein 28	7.90056		1.82454
HL.SW.v1.0.G001568	0.000140183	-3.32874	protein transparent testa 12-like	27.2078		8.54854
HL.SW.v1.0.G001621	0.0264985	-2.50134	u-box domain-containing protein 21-like	87.5539		35.7614
HL.SW.v1.0.G001696	0.00189895	-5.35221	universal stress protein a-like protein	4.95412		0.898575
HL.SW.v1.0.G001944	0.0417676	-2.80478	NA	2.94303		0.998489
HL.SW.v1.0.G001976	0.00653322	-2.74923	probable calcium-binding protein cml31	512.059		197.091
HL.SW.v1.0.G001980	0.000348487	-7.52289	proline-rich receptor-like protein kinase perk9	22.2823		2.99182
HL.SW.v1.0.G002052	1.11448e-39	-3102.47	60s ribosomal protein l14-1-like	170.267		0
HL.SW.v1.0.G002074	9.81432e-06	-4.77492	NA	13.2568		2.82483
HL.SW.v1.0.G002393	0.0260683	-5.5084	probable xyloglucan endotransglucosylase hydrolase protein b	11.0117		2.04367
HL.SW.v1.0.G002471	0.00353975	-4.16981	indole-3-acetic acid-induced protein arg7-like	3.5		0.853899
HL.SW.v1.0.G002576	1.17272e-05	-4.67426	ethylene-responsive transcription factor	16.0585		3.48139
HL.SW.v1.0.G002685	0.013025	-3.29066	inositol-tetrakisphosphate 1-kinase 1	7.9495		2.47434
HL.SW.v1.0.G002713	0.000214245	-2.8506	histone	703.425		256.676
HL.SW.v1.0.G002750	3.62757e-05	-10.1715	eukaryotic translation initiation factor 5a	6.74481		0.655773
HL.SW.v1.0.G002917	8.3348e-06	-3.99449	NA	36.1357		9.52064
HL.SW.v1.0.G002967	0.000231655	-8.69249	cytochrome p450 714a1-like	26.9607		2.98941
HL.SW.v1.0.G003071	0.00136664	-3.45217	rna binding-like protein	13.1263		3.9468
HL.SW.v1.0.G003174	0.00134983	-3.07834	60s ribosomal protein l23	47.2262		16.3833
HL.SW.v1.0.G003187	0.00354261	-3.26002	NA	23.1485		7.73761
HL.SW.v1.0.G003247	0.00547166	-3.94688	basic blue protein	13.5672		3.60122
HL.SW.v1.0.G003277	0.000605412	-3.16046	histone h4	85.9869		28.1733
HL.SW.v1.0.G003395	0.024208	-3.69579	zeaxanthin chloroplastic-like	13.0023		3.53953
HL.SW.v1.0.G003408	0.00833016	-2.69163	zinc-finger homeodomain protein 2-like	10.0003		3.81415
HL.SW.v1.0.G003744	0.00135431	-3.4035	non-specific lipid-transfer protein 2	26.2666		7.63437
HL.SW.v1.0.G003961	0.00215895	-2.69448	60s ribosomal protein l26-1	790.77		306.13
HL.SW.v1.0.G004046	0.0041503	-2.6012	adenosylhomocysteinase 1	145.419		59.3401
HL.SW.v1.0.G004054	0.00850458	-6.93957	dynamin-related protein 4c	2.18198		0.301633
HL.SW.v1.0.G004083	0.0343611	-7.2944	carbonic anhydrase 2-like isoform x1	3.41442		0.432398
HL.SW.v1.0.G004109	0.00305336	-4.87689	beta-amyrin 28-oxidase-like	17.4044		3.48171
HL.SW.v1.0.G004143	0.00143601	-4.69091	non-specific lipid-transfer protein 2	32.749		7.83516
HL.SW.v1.0.G004416	0.0136835	-2.76531	cycloartenol synthase-like	19.6432		7.44785
HL.SW.v1.0.G004596	0.00349115	-33.566	NA	3.57737		0.0484852
HL.SW.v1.0.G004662	0.0279257	-2.71299	secologanin synthase	15.7603		5.87642
HL.SW.v1.0.G004699	0.0254417	-2.69282	adrenodoxin-like mitochondrial	3.87897		1.50573
HL.SW.v1.0.G004830	0.0426491	-3.32674	NA	2.08958		0.600219
HL.SW.v1.0.G004887	0.00352822	-3.04529	PREDICTED: uncharacterized protein LOC101306460	70.3835		24.7904
HL.SW.v1.0.G004955	0.0209449	-2.53755	NA	42.4992		17.5344
HL.SW.v1.0.G005127	0.0386429	-2.86718	clavaminate synthase-like protein at3g21360	3.79104		1.31761
HL.SW.v1.0.G005133	0.0202889	-2.8628	calcium-dependent phosphotriesterase superfamily	4.59899		1.70169
HL.SW.v1.0.G005216	0.0472298	-14.0236	homeobox protein sbh1	1.14159		0.0256194
HL.SW.v1.0.G005254	0.000643688	-2.57134	protein transport protein sec61 subunit beta-like	200.892		82.0142
HL.SW.v1.0.G005280	0.00433542	-7.40359	histone h4	5.05733		0.588897
HL.SW.v1.0.G005352	0.0200744	-5.18524	glucan endo- -beta- basic isoform-like	52.2849		9.72073
HL.SW.v1.0.G005405	0.000215107	-5.2852	60s ribosomal protein l22-2	4.35195		0.837548
HL.SW.v1.0.G005555	9.98554e-06	-12.8006	cationic peroxidase 2	137.141		10.6752
HL.SW.v1.0.G005782	0.0122848	-2.93723	glutathione s-transferase	3.96327		1.39567
HL.SW.v1.0.G005788	0.000915001	-3.24147	NA	50.3743		16.9432
HL.SW.v1.0.G005836	0.0327353	-5.05243	NA	4.67897		0.825841
HL.SW.v1.0.G006052	0.0252179	-19.3374	calcium-binding protein cml37	0.976349		0
HL.SW.v1.0.G006070	0.0018375	-2.99152	NA	11.7224		4.10529
HL.SW.v1.0.G006167	7.47228e-05	-4.76522	NA	10.7832		2.36119
HL.SW.v1.0.G006269	0.0118835	-10.0274	cbl-interacting serine threonine-protein kinase 6	1.10239		0.0610138
HL.SW.v1.0.G006283	0.0153073	-26.9344	NA	1.49714		0
HL.SW.v1.0.G006402	0.000923285	-2.92193	cytochrome b5 isoform e-like	63.3175		22.7052
HL.SW.v1.0.G006569	0.0337683	-8.62205	NA	1.22192		0.0948905
HL.SW.v1.0.G006648	0.00252946	-87.7343	NA	5.11511		0
HL.SW.v1.0.G006649	0.00087948	-25.9196	NA	7.23731		0.219961
HL.SW.v1.0.G006839	0.0425675	-21.6144	ring-h2 finger protein atl2	1.19816		0
HL.SW.v1.0.G007019	0.0285657	-5.65025	NA	1.28489		0.182518
HL.SW.v1.0.G007377	0.0206474	-2.92719	aromatic-l-amino-acid decarboxylase-like	4.81941		1.75543
HL.SW.v1.0.G007400	0.000429569	-2.98716	calcium-binding protein cml42-like	89.2797		31.2016
HL.SW.v1.0.G007448	0.0162107	-2.50163	NA	34.6179		14.3174
HL.SW.v1.0.G007596	0.00639126	-26.1629	NA	1.34712		0
HL.SW.v1.0.G007765	0.0464482	-5.52307	cytochrome p450 94a1	1.0994		0.157768
HL.SW.v1.0.G007948	0.0286182	-27.9774	NA	1.47364		0
HL.SW.v1.0.G007949	6.0322e-06	-44.7583	NA	3.15956		0.0184881
HL.SW.v1.0.G008011	0.00306485	-2.67884	histone h2b	182.494		72.5897
HL.SW.v1.0.G008248	0.00447366	-12.0143	NA	6.93709		0.548655
HL.SW.v1.0.G008280	0.0146951	-3.26251	endoglucanase 11-like	4.11914		1.23889
HL.SW.v1.0.G008352	0.00516363	-2.76904	basic chitinase	12.9465		4.69001
HL.SW.v1.0.G008353	0.00165901	-24.2915	endochitinase precursor	5.22764		0.168112
HL.SW.v1.0.G008481	0.0465625	-5.19983	flap endonuclease gen-like 1	1.22207		0.186045
HL.SW.v1.0.G008513	1.38718e-05	-3.76004	histone h2b	403.37		112.581
HL.SW.v1.0.G008611	0.0429844	-2.58634	1-aminocyclopropane-1-carboxylate oxidase-3-like protein	5.10166		1.94786
HL.SW.v1.0.G008689	0.00871129	-6.1162	indole-3-acetic acid-induced protein arg7-like	2.69885		0.399198
HL.SW.v1.0.G008716	0.0270718	-4.28979	NA	2.60019		0.56327
HL.SW.v1.0.G008785	3.65903e-05	-4.83522	probable histone	374.451		84.6956
HL.SW.v1.0.G008838	0.0160349	-3.51789	wound-induced protein win2	17.9024		5.22078
HL.SW.v1.0.G009056	0.00140752	-3.00302	zinc ring finger protein 3	10.6896		3.69248
HL.SW.v1.0.G009150	0.0424072	-3.02798	zinc finger a20 and an1 domain-containing stress-associated protein 5	3.13546		1.06795
HL.SW.v1.0.G009229	0.00146067	-2.84628	NA	17.9187		6.64574
HL.SW.v1.0.G009269	0.0164506	-4.03526	cysteine-rich receptor-like protein kinase 29	2.84543		0.682389
HL.SW.v1.0.G009290	0.0452857	-2.62277	wd-40 repeat-containing protein msi3	3.41832		1.31738
HL.SW.v1.0.G009452	0.00322422	-3.10981	60s ribosomal protein l22-2	11.0077		3.65581
HL.SW.v1.0.G009607	0.0041969	-3.64227	udp-glucose flavonoid 3-o-glucosyltransferase 6	46.6963		13.0313
HL.SW.v1.0.G009608	0.00459909	-2.95736	anthocyanidin 3-o-glucosyltransferase 2-like	13.612		4.61478
HL.SW.v1.0.G009624	0.016858	-5.81526	NA	3.61093		0.586322
HL.SW.v1.0.G009634	0.0391799	-2.95621	uncharacterized acetyltransferase at3g50280-like	6.27593		2.18261
HL.SW.v1.0.G009703	0.00440768	-43.4969	NA	3.73344		0.0293778
HL.SW.v1.0.G009765	0.0264068	-3.0632	uncharacterized acetyltransferase at3g50280-like	2.85255		0.890613
HL.SW.v1.0.G009847	0.0475775	-4.21968	NA	6.14333		1.32577
HL.SW.v1.0.G009886	0.0225074	-12.7217	NA	1.45128		0.064841
HL.SW.v1.0.G009913	0.000175797	-3.69036	fiber protein fb11	25.5423		7.33726
HL.SW.v1.0.G010018	0.00242158	-2.86271	transcription factor pcl1	10.1792		3.68525
HL.SW.v1.0.G010117	0.0160788	-2.96473	mitochondrial uncoupling protein 5	33.7321		11.4952
HL.SW.v1.0.G010296	0.000237493	-3.65076	nitronate monooxygenase	22.5225		6.17492
HL.SW.v1.0.G010327	0.0298947	-3.06343	wat1-related protein at4g08300-like	5.6466		1.98756
HL.SW.v1.0.G010331	0.0385292	-2.87226	momilactone a synthase	3.02217		0.995741
HL.SW.v1.0.G010338	0.00109873	-2.93144	2-alkenal reductase (nadp(+)-dependent)-like	154.649		54.8085
HL.SW.v1.0.G010379	0.0340219	-9.74965	hypothetical protein L484_005813	0.865514		0.0393914
HL.SW.v1.0.G010793	0.00526657	-2.53101	NA	76.0567		32.0159
HL.SW.v1.0.G011045	0.00277871	-33.2296	expansin-like b1	3.25027		0.0457267
HL.SW.v1.0.G011048	0.00131711	-2.87092	peptidyl-prolyl cis-trans isomerase	381.871		140.491
HL.SW.v1.0.G011075	0.0316975	-2.73341	aldehyde dehydrogenase family 3 member h1-like isoform x1	3.39862		1.24843
HL.SW.v1.0.G011432	0.000457698	-2.69258	hypothetical protein L484_016868	127.121		48.9595
HL.SW.v1.0.G011624	0.0462203	-8.25902	NA	0.847886		0.0502696
HL.SW.v1.0.G011647	0.00587478	-2.73526	peroxidase 4-like	6.41829		2.33513
HL.SW.v1.0.G011692	0.0442892	-2.89098	NA	2.24077		0.776628
HL.SW.v1.0.G011882	0.00117219	-3.10922	30s ribosomal protein chloroplastic-like	12.6376		4.19052
HL.SW.v1.0.G011956	6.28963e-05	-3.08046	40s ribosomal protein s28	137.69		47.0359
HL.SW.v1.0.G012240	3.69021e-08	-19.9025	copia protein isoform x1	11.7994		0.586538
HL.SW.v1.0.G012331	0.00120189	-4.58092	udp-galactose transporter 1	6.34422		1.49479
HL.SW.v1.0.G012561	0.00012797	-2.89861	ethylene-responsive transcription factor	630.193		229.146
HL.SW.v1.0.G012575	0.0490112	-3.31963	bahd acyltransferase at5g47980-like	1.776		0.522401
HL.SW.v1.0.G012796	0.00891942	-2.60419	NA	5.99187		2.35455
HL.SW.v1.0.G012823	0.00413808	-2.52293	pre-mrna branch site p14-like protein	62.433		26.2637
HL.SW.v1.0.G012850	9.70174e-05	-3.34382	60s ribosomal protein l23	320.199		101.538
HL.SW.v1.0.G012948	0.00161751	-3.09969	apoptosis-inducing factor-b-like protein	12.3775		4.21149
HL.SW.v1.0.G013214	0.00263486	-2.73775	cytochrome p450 89a2-like	11.0793		4.17298
HL.SW.v1.0.G013245	0.0198587	-2.51523	copper ion transmembrane transporters	7.19322		3.03425
HL.SW.v1.0.G013310	0.00608812	-45.8137	mlp-like protein 28	2.62259		0
HL.SW.v1.0.G013312	0.00115552	-6.62539	vacuolar iron transporter homolog 1-like	4.38849		0.604296
HL.SW.v1.0.G013373	0.0105149	-3.52332	phosphoenolpyruvate carboxylase kinase 1-like	4.61154		1.38518
HL.SW.v1.0.G013501	0.00399183	-2.71236	NA	11.6825		4.56085
HL.SW.v1.0.G013516	0.000190695	-3.39103	f-box kelch-repeat protein at1g80440-like	54.9886		17.0922
HL.SW.v1.0.G013634	0.0404574	-5.24838	NA	57.8801		10.3783
HL.SW.v1.0.G013643	0.00828238	-13.5195	vesicle-associated membrane protein 711	4.60378		0.316209
HL.SW.v1.0.G013738	0.0168495	-2.80925	NA	25.5354		10.0588
HL.SW.v1.0.G014070	0.000456091	-2.60254	40s ribosomal protein s8	231.313		92.3172
HL.SW.v1.0.G014170	0.00512864	-3.46458	retrovirus-related pol polyprotein from transposon tnt 1- partial	23.8569		7.22762
HL.SW.v1.0.G014171	0.00164097	-3.61129	cycloartenol synthase 1	5.69698		1.59059
HL.SW.v1.0.G014225	0.0302078	-2.57575	40s ribosomal protein s30	277.221		115.774
HL.SW.v1.0.G014266	0.0215661	-5.14594	trna rrna methyltransferase	2.85599		0.517543
HL.SW.v1.0.G014567	0.003504	-9.37496	pathogenesis-related protein p2	9.89934		0.971636
HL.SW.v1.0.G014613	0.0180342	-3.66439	NA	2.69102		0.717668
HL.SW.v1.0.G014802	0.00715244	-2.62855	nuclear transcription factor y subunit a-1	7.29349		2.88612
HL.SW.v1.0.G014849	0.00419102	-2.57532	PREDICTED: uncharacterized protein LOC102610275	48.1204		20.1716
HL.SW.v1.0.G014850	0.00514844	-3.24501	PREDICTED: uncharacterized protein LOC102610275	11.6654		3.94296
HL.SW.v1.0.G014947	0.0127564	-10.2602	probable protein phosphatase 2c 60	1.68477		0.126372
HL.SW.v1.0.G015212	0.0108762	-30.9966	mediator of rna polymerase ii transcription subunit 32	1.61899		0
HL.SW.v1.0.G015221	0.00429986	-3.29666	hypothetical protein MTR_3g085020	9.47681		3.08993
HL.SW.v1.0.G015580	0.0383353	-2.95567	2-alkenal reductase (nadp(+)-dependent)-like	2.55772		0.880573
HL.SW.v1.0.G015689	0.000925705	-45.4233	blue copper protein	5.75961		0.062223
HL.SW.v1.0.G015751	0.015437	-17.8143	peroxidase 64	1.22177		0.0146939
HL.SW.v1.0.G015791	3.22716e-07	-5.49792	NA	496.398		97.1506
HL.SW.v1.0.G015812	0.0369066	-5.43673	hydrolyzing o-glycosyl	2.82743		0.443441
HL.SW.v1.0.G015832	0.0335371	-5.89821	auxin-induced protein 15a-like	3.35629		0.530237
HL.SW.v1.0.G015974	0.018559	-2.90469	lrr receptor-like serine threonine-protein kinase	3.60075		1.25941
HL.SW.v1.0.G016165	0.000737024	-3.50622	mlp-like protein 31	9.58566		2.80815
HL.SW.v1.0.G016190	0.0257841	-2.70947	calmodulin-like protein 1	11.9791		4.75396
HL.SW.v1.0.G016323	0.00213839	-4.44132	aquaporin tip2-1	8.15991		1.79904
HL.SW.v1.0.G016336	0.0284401	-9.73269	NA	1.32711		0.0936666
HL.SW.v1.0.G016381	0.0371448	-2.86414	ring-h2 finger protein atl11-like	2.6412		0.931549
HL.SW.v1.0.G016493	0.00150394	-2.90538	60s ribosomal protein l32-1	56.3836		20.5692
HL.SW.v1.0.G016645	0.00016514	-2.83587	udp-glucuronate 4-epimerase 1	275.871		102.573
HL.SW.v1.0.G016832	1.39745e-05	-4.08436	superoxide dismutase	82.5879		21.2724
HL.SW.v1.0.G016880	0.000107102	-4.38173	mate efflux family protein 5-like	9.36006		2.14327
HL.SW.v1.0.G017045	0.00734561	-2.8267	d-aminoacid aminotransferase-like plp-dependent enzymes superfamily isoform 1	11.0428		3.8666
HL.SW.v1.0.G017131	0.000964353	-3.38483	40s ribosomal protein s30	7.09697		2.18583
HL.SW.v1.0.G017184	0.000432297	-36.4031	dna rna polymerases superfamily protein	1.90947		0
HL.SW.v1.0.G018135	0.000464024	-2.99646	probable carrier protein at5g56450	11.657		4.63838
HL.SW.v1.0.G017271	0.00920941	-2.51837	NA	347.57		150.541
HL.SW.v1.0.G017351	0.000926546	-3.12205	40s ribosomal protein s24-1	188.388		64.6367
HL.SW.v1.0.G017557	0.00894313	-10.776	anthranilate synthase component i- chloroplastic-like	1.63194		0.106118
HL.SW.v1.0.G017641	0.00255491	-2.918	probable 1-acylglycerol-3-phosphate o-acyltransferase	208.353		72.8839
HL.SW.v1.0.G017809	0.00227053	-77.3083	NA	4.49287		0
HL.SW.v1.0.G017850	8.97149e-06	-57.6975	2-hydroxyisoflavanone dehydratase-like	3.03181		0
HL.SW.v1.0.G018047	0.032352	-2.73039	NA	3.32939		1.25167
HL.SW.v1.0.G018078	0.0496422	-6.55415	1-aminocyclopropane-1-carboxylate synthase	3.05397		0.418658
HL.SW.v1.0.G018130	0.0030544	-5.71993	phospholipase a1-iigamma	8.17065		1.33338
HL.SW.v1.0.G018173	0.000302053	-3.30679	NA	39.7895		12.0152
HL.SW.v1.0.G018230	0.00305648	-2.52976	protein transport protein sec61 gamma subunit	40.1382		16.6725
HL.SW.v1.0.G018392	0.00187932	-5.46412	blue copper protein	25.7109		4.62848
HL.SW.v1.0.G018522	0.0379506	-3.86417	protochlorophyllide-dependent translocon component 52	8.81588		2.30464
HL.SW.v1.0.G018587	2.82533e-05	-3.82345	transcription factor myb44-like	1023.5		278.851
HL.SW.v1.0.G018843	0.0402438	-9.68458	wat1-related protein at4g08300-like	1.51109		0.10626
HL.SW.v1.0.G018872	0.00582965	-2.63275	40s ribosomal protein s16	49.9002		20.3345
HL.SW.v1.0.G018932	0.0382103	-2.72955	ras-related protein ric1	3.00097		1.07835
HL.SW.v1.0.G019016	0.0220562	-19.7123	udp-glucose flavonoid 3-o-glucosyltransferase 6	1.04086		0
HL.SW.v1.0.G019173	7.06727e-05	-3.4193	NA	24.7003		7.48776
HL.SW.v1.0.G019268	0.00783023	-9.30699	NA	7.00094		0.742338
HL.SW.v1.0.G019305	0.0197551	-2.56278	phosphate dikinase regulatory protein	5.1699		2.10526
HL.SW.v1.0.G019504	0.00227078	-2.5218	60s ribosomal protein l19-1	224.183		92.6079
HL.SW.v1.0.G019779	2.56386e-13	-201.122	transcription factor tcp9	10.9304		0
HL.SW.v1.0.G019927	0.0250077	-2.72215	40s ribosomal protein s13	4.82196		1.73709
HL.SW.v1.0.G019967	0.000113012	-8.43726	cytochrome p450 94a2-like	5.16393		0.576065
HL.SW.v1.0.G019981	0.0005322	-4.26485	NA	10.1214		2.40144
HL.SW.v1.0.G020031	0.0228309	-8.72942	non-specific lipid-transfer protein 8	1.06118		0.0709542
HL.SW.v1.0.G020036	0.00313476	-5.8713	g-type lectin s-receptor-like serine threonine-protein kinase rks1	2.29145		0.390441
HL.SW.v1.0.G020231	0.0117326	-2.74601	NA	6.168		2.20519
HL.SW.v1.0.G020234	0.00473599	-2.53637	PREDICTED: uncharacterized protein LOC102610275	47.6086		20.271
HL.SW.v1.0.G020301	0.0100932	-48.2736	NA	2.32589		0
HL.SW.v1.0.G020350	0.0157039	-6.40796	NA	2.88577		0.43972
HL.SW.v1.0.G020404	0.0305615	-26.8212	pentatricopeptide repeat-containing protein chloroplastic	1.28496		0
HL.SW.v1.0.G020472	0.00376461	-15.8553	ubiquitin-40s ribosomal protein s27a-like	1.55944		0.0501651
HL.SW.v1.0.G020622	0.0314178	-4.00412	NA	1.59327		0.363881
HL.SW.v1.0.G020721	0.00796789	-2.85956	ribosomal protein mitochondrial	30.4244		11.5953
HL.SW.v1.0.G020749	0.0337574	-2.59869	NA	3.28045		1.22544
HL.SW.v1.0.G020887	0.0026919	-9.1021	orm1-like protein 3	4.71701		0.466612
HL.SW.v1.0.G021028	0.0327062	-2.50969	anthocyanidin 3-o-glucoside 5-o-glucosyltransferase 2-like	34.1184		13.8178
HL.SW.v1.0.G021183	0.0212325	-3.2401	pyruvate decarboxylase 1	7.23104		2.16838
HL.SW.v1.0.G021310	0.000167873	-27.3227	NA	3.72976		0.0837827
HL.SW.v1.0.G021311	0.00015987	-15.734	NA	19.2133		1.16597
HL.SW.v1.0.G021312	0.00111741	-62.574	NA	5.45801		0.0303603
HL.SW.v1.0.G021317	0.00028476	-4.97677	cytochrome p450 78a3	9.15501		1.89262
HL.SW.v1.0.G021354	0.0275905	-24.0089	cellulase protein	1.53362		0.00730604
HL.SW.v1.0.G021375	0.0360199	-3.66682	NA	18.2089		4.7114
HL.SW.v1.0.G021529	0.00804016	-4.00689	cysteine proteinase cot44-like	5.60816		1.29105
HL.SW.v1.0.G021683	1.01574e-09	-8.32357	5 -adenylylsulfate reductase chloroplastic-like	79.3311		9.67685
HL.SW.v1.0.G021720	0.00572797	-9.1654	mlp-like protein 28	1.93538		0.176476
HL.SW.v1.0.G021903	0.0186075	-2.65052	NA	8.3862		3.27454
HL.SW.v1.0.G022006	0.00207908	-3.40002	cen-like protein 1	10.3855		3.19493
HL.SW.v1.0.G022123	0.0465033	-3.73823	NA	2.62772		0.635516
HL.SW.v1.0.G022240	0.0208466	-2.91164	NA	40.1936		14.1912
HL.SW.v1.0.G022393	0.0157635	-2.50131	low temperature and salt responsive protein family isoform 1	6.3761		2.63254
HL.SW.v1.0.G022466	0.00933178	-7.49158	glucan endo- -beta- basic isoform-like	21.0348		2.70147
HL.SW.v1.0.G022503	0.00281506	-3.9887	NA	53.2751		13.639
HL.SW.v1.0.G022504	0.0232996	-2.58463	probable glutathione s-transferase para	17.2467		6.96541
HL.SW.v1.0.G022684	0.00310536	-8.87011	NA	15.161		1.63277
HL.SW.v1.0.G022720	0.0022388	-7.42057	wat1-related protein at5g07050-like	2.45403		0.324205
HL.SW.v1.0.G022768	0.0143818	-3.26084	NA	21.3501		6.84671
HL.SW.v1.0.G022888	0.0463459	-2.78672	phloem protein 2-	2.91159		1.09305
HL.SW.v1.0.G022890	0.00113295	-2.96243	f-box protein pp2-b12	26.8467		9.46843
HL.SW.v1.0.G022891	0.0140744	-2.97865	f-box protein pp2-b10-like	20.7468		7.24123
HL.SW.v1.0.G023009	0.00332415	-2.62414	NA	19.4686		7.79468
HL.SW.v1.0.G023041	0.000497777	-4.55885	non-specific lipid transfer protein precursor	21.0876		5.06297
HL.SW.v1.0.G023454	0.000260411	-3.35493	NA	11.6646		3.54753
HL.SW.v1.0.G023652	0.0179104	-3.19221	cytochrome p450 94a1-like	34.5233		10.6704
HL.SW.v1.0.G023930	0.0006948	-2.72576	60s ribosomal protein l21 isoform 1	333.903		130.051
HL.SW.v1.0.G024154	0.00181371	-4.33049	secologanin synthase	9.36632		2.16488
HL.SW.v1.0.G024158	0.00045612	-2.80225	calmodulin-like protein 3	26.5577		9.77944
HL.SW.v1.0.G024220	0.0203318	-2.51282	NA	626.678		269.188
HL.SW.v1.0.G024307	0.0332596	-2.63821	huntingtin-interacting protein k	4.71996		1.88658
HL.SW.v1.0.G024311	0.0414733	-12.6015	NA	1.23279		0.0400948
HL.SW.v1.0.G024362	3.41946e-07	-8.9989	myb-related protein 305	6.99938		0.764826
HL.SW.v1.0.G024400	0.000758998	-3.2273	mannitol dehydrogenase	21.7108		6.81997
HL.SW.v1.0.G024525	0.00930217	-2.98807	NA	4.2348		1.43573
HL.SW.v1.0.G024647	0.00678351	-3.02341	NA	7.25772		2.53897
HL.SW.v1.0.G024654	0.00174355	-2.89043	f-box protein gid2	29.1032		10.8481
HL.SW.v1.0.G024707	1.0846e-05	-4.33963	40s ribosomal protein s6-like	11.8378		2.81609
HL.SW.v1.0.G024826	0.0376016	-18.6506	laccase 17 isoform 1	1.17863		0.0076371
HL.SW.v1.0.G024882	0.0342708	-3.09898	phosphoenolpyruvate carboxylase family protein isoform 2	4.73119		1.54146
HL.SW.v1.0.G025122	0.000153908	-3.79028	probable aldo-keto reductase 1-like	27.6627		7.33653
HL.SW.v1.0.G025454	0.00116186	-5.24444	got1 sft2-like vescicle transport protein family isoform 1	3.40106		0.597012
HL.SW.v1.0.G025482	0.00730949	-2.94577	ubiquitin-like protein 5	7.40182		2.65268
HL.SW.v1.0.G025519	0.000136115	-3.36346	hypothetical protein glysoja_029018	21.4372		6.63148
HL.SW.v1.0.G025757	0.0391618	-5.11621	glu protease inhibitor	1.85504		0.322385
HL.SW.v1.0.G025979	0.000929554	-2.94733	calmodulin-like protein 2	1854.6		662.749
HL.SW.v1.0.G026010	0.0361238	-3.15039	NA	2.82989		0.915541
HL.SW.v1.0.G026050	0.000386036	-3.80245	poly polymerase 1 isoform 1	12.1109		3.15468
HL.SW.v1.0.G026147	0.00706734	-2.70396	epidermis-specific secreted glycoprotein ep1-like	13.0595		4.88733
HL.SW.v1.0.G026387	1.35475e-05	-4.03521	NA	279.119		72.423
HL.SW.v1.0.G026390	0.0288133	-19.6151	transposon pong sub-class	0.994578		0
HL.SW.v1.0.G026449	0.00632061	-3.02796	NA	414.978		153.226
HL.SW.v1.0.G026495	0.000228113	-5.07894	s-adenosylmethionine decarboxylase proenzyme 3	6.5956		1.26926
HL.SW.v1.0.G026504	0.00128001	-37.0142	NA	1.89768		0
HL.SW.v1.0.G026616	0.00330401	-12.2062	pathogenesis-related protein 1-like	6.48196		0.458751
HL.SW.v1.0.G026872	0.00191336	-3.64632	NA	6.49185		1.77801
HL.SW.v1.0.G026957	0.00409034	-3.10812	NA	23.8188		7.53218
HL.SW.v1.0.G027053	0.00950651	-2.5573	40s ribosomal protein s5	47.6306		19.8883
HL.SW.v1.0.G027115	0.0223729	-3.5386	ran bp2 nzf zinc finger-like superfamily protein isoform 1	2.7342		0.79689
HL.SW.v1.0.G027283	0.0184416	-15.5934	NA	0.985988		0.0121918
HL.SW.v1.0.G027395	2.75859e-05	-3.75495	poly polymerase	22.2944		6.01331
HL.SW.v1.0.G027994	0.0355581	-16.7735	hypothetical protein L484_014453	0.842179		0
HL.SW.v1.0.G028326	0.00206124	-2.92138	non-specific lipid-transfer protein 2-like	329.461		118.772
HL.SW.v1.0.G028389	0.00139951	-2.89976	protein asterix	16.6626		6.0843
HL.SW.v1.0.G028397	0.0160315	-3.1674	NA	9.1137		2.77851
HL.SW.v1.0.G028423	0.0268012	-3.05079	NA	8.99375		2.87328
HL.SW.v1.0.G028623	0.00261941	-3.82016	1-aminocyclopropane-1-carboxylate oxidase-3-like protein	77.0394		20.5679
HL.SW.v1.0.G028648	0.000760493	-5.58013	50s ribosomal protein chloroplastic	7.22334		1.3686
HL.SW.v1.0.G028766	0.00466182	-3.39988	NA	4.19913		1.17929
HL.SW.v1.0.G028950	0.0145437	-7.45731	NA	5.92544		0.694282
HL.SW.v1.0.G028989	0.0207942	-2.54392	serine acetyltransferase	62.782		25.069
HL.SW.v1.0.G029078	0.00153429	-5.51795	NA	2.96676		0.488749
HL.SW.v1.0.G029101	0.00428831	-2.67832	cytochrome p450 76c1	23.3482		8.63453
HL.SW.v1.0.G029324	0.00549265	-2.78004	chloroplast cu zn superoxide dismutase	26.9511		9.99028
HL.SW.v1.0.G029492	0.0197678	-2.98575	expansin alpha	5.70317		1.843
HL.SW.v1.0.G029568	0.0261151	-3.68438	NA	2.67151		0.688355
HL.SW.v1.0.G029578	0.0017622	-3.67104	NA	20.5211		5.87653
HL.SW.v1.0.G029651	0.00736066	-2.59489	NA	13.3423		5.39355
HL.SW.v1.0.G029737	0.00895012	-2.7339	40s ribosomal protein s15a-1	531.17		205.782
HL.SW.v1.0.G029738	0.000337684	-4.89919	glutaredoxin family protein	6.27437		1.27788
HL.SW.v1.0.G029813	0.000629264	-2.78925	40s ribosomal protein s30	94.1978		35.537
HL.SW.v1.0.G029849	0.0451979	-15.0705	peroxidase 4-like	2.04466		0.0728996
HL.SW.v1.0.G029865	0.000378748	-3.30234	mlp-like protein 28	59.1645		18.3842
HL.SW.v1.0.G029950	0.000881188	-3.23925	probable calcium-binding protein cml25	43.1744		14.4909
HL.SW.v1.0.G030016	0.00603622	-5.79201	stress responsive a b barrel domain	42.5335		7.57924
HL.SW.v1.0.G030341	0.000142261	-3.33126	glutathione s-transferase-like	140.318		45.0925
HL.SW.v1.0.G030385	0.0103882	-4.96844	NA	2.41737		0.463607
HL.SW.v1.0.G030422	0.00533725	-2.77201	NA	27.1073		10.2205
HL.SW.v1.0.G030615	0.0356864	-12.4277	retrotransposon ty3-gypsy subclass	0.841743		0.0183161
HL.SW.v1.0.G030655	0.000337875	-9.08572	60s ribosomal protein l31	11.3223		1.20929
HL.SW.v1.0.G030697	0.0325198	-5.38032	mlo-like protein 3	1.53144		0.26642
HL.SW.v1.0.G030815	8.85679e-07	-4.86912	zinc finger protein constans-like 2	29.2146		6.22305
HL.SW.v1.0.G030849	0.00605331	-26.9266	histone h1	1.37466		0
HL.SW.v1.0.G030861	0.00214003	-2.70329	endo- -beta-d-glucanase-like	11.3237		4.27587
HL.SW.v1.0.G030976	0.00391505	-2.62098	PREDICTED: uncharacterized protein LOC104886772	9.78921		3.8415
HL.SW.v1.0.G031293	0.00159343	-2.54756	transcription factor myb44-like	92.7388		37.5659
HL.SW.v1.0.G031317	0.000285548	-3.32097	nadh dehydrogenase	21.6399		6.77835
HL.SW.v1.0.G031350	0.00770855	-2.57002	NA	43.3742		17.467
HL.SW.v1.0.G031378	0.00708796	-5.84163	thiol protease aleurain-like	2.06142		0.311101
HL.SW.v1.0.G031455	0.000391003	-2.53931	probable phospholipid hydroperoxide glutathione peroxidase	340.448		138.264
HL.SW.v1.0.G031643	0.000829804	-14.2562	NA	5.74914		0.349809
HL.SW.v1.0.G031854	0.00692853	-2.59656	Uncharacterized protein TCM_005902	21.2749		8.52145
HL.SW.v1.0.G031867	0.0161128	-22.4765	NA	1.14325		0
HL.SW.v1.0.G032037	0.00340455	-3.17186	NA	6.92555		2.25965
HL.SW.v1.0.G032257	0.0168058	-7.68353	NA	2.62389		0.316059
HL.SW.v1.0.G032391	0.0174295	-2.84544	peroxidase 17-like	18.5098		6.99617
HL.SW.v1.0.G032422	0.00643077	-26.8498	thioredoxin h-type-like	1.38098		0
HL.SW.v1.0.G032491	0.00410753	-3.25392	NA	12.8175		4.0344
HL.SW.v1.0.G032606	0.00317223	-3.37304	root r-b1-like	5.92349		1.80518
HL.SW.v1.0.G032620	0.0410203	-2.50057	gras family transcription factor family	3.86192		1.54713
HL.SW.v1.0.G032656	0.0273439	-3.06614	anthocyanidin reductase	2.53814		0.828884
HL.SW.v1.0.G032766	0.00792174	-2.64585	40s ribosomal protein s21-2	188.044		76.0402
HL.SW.v1.0.G032769	0.00452682	-3.16063	huntingtin-interacting protein k	7.4742		2.54407
HL.SW.v1.0.G032815	0.0376689	-2.71374	b-box type zinc finger protein with cct	3.14831		1.16734
HL.SW.v1.0.G032977	0.000538058	-3.4933	taxadien-5-alpha-ol o-acetyltransferase	8.23848		2.45109
HL.SW.v1.0.G033026	3.58957e-05	-3.21578	NA	189.967		61.8834
HL.SW.v1.0.G033180	0.0477964	-2.51621	pectin lyase-like superfamily protein isoform 1	9.78692		4.03427
HL.SW.v1.0.G033366	0.000165157	-3.07321	cell number regulator 8-like	263.836		90.3998
HL.SW.v1.0.G033715	9.10535e-05	-13.4107	NA	13.4895		0.976594
HL.SW.v1.0.G033721	0.0447225	-4.73211	21 kda	1.14491		0.218747
HL.SW.v1.0.G033776	0.00207175	-2.88451	NA	21.001		7.78844
HL.SW.v1.0.G033805	0.00075667	-3.77833	conserved hypothetical protein	108.37		30.9191
HL.SW.v1.0.G033882	0.000447134	-11.7877	mrna turnover protein 4 homolog	2.54525		0.167652
HL.SW.v1.0.G033893	0.000291752	-4.32136	probable calcium-binding protein cml25	13.5967		3.33926
HL.SW.v1.0.G033897	0.000200697	-12.0707	ras-related protein raba1f-like	3.42855		0.268572
HL.SW.v1.0.G033901	0.0083577	-2.56411	wrky transcription factor 22	55.5331		23.0209
HL.SW.v1.0.G033908	0.0102301	-2.83173	NA	150.289		55.4849
HL.SW.v1.0.G033925	0.00920005	-2.65738	e3 ubiquitin-protein ligase atl6-like	69.226		26.5924
HL.SW.v1.0.G033930	0.0256471	-14.7408	lrr receptor-like serine threonine-protein kinase	2.75995		0.13349
HL.SW.v1.0.G034016	0.00087711	-2.56544	auxin-responsive protein iaa16	141.711		56.5256
HL.SW.v1.0.G034027	0.0493831	-3.44266	cysteine-rich rlk (receptor-like protein kinase) 8	1.75957		0.468328
HL.SW.v1.0.G034112	0.0181022	-2.60819	neurofilament medium polypeptide-like	4.65689		1.86095
HL.SW.v1.0.G034388	7.83582e-07	-71.5966	NA	3.86641		0
HL.SW.v1.0.G034538	0.0345699	-5.67445	chitinase-like protein la- partial	1.31225		0.191988
HL.SW.v1.0.G034698	0.0140923	-6.82592	mlp-like protein 28	1.83434		0.237312
HL.SW.v1.0.G034786	0.00117395	-3.06558	NA	52.3664		18.2502
HL.SW.v1.0.G034938	0.0165367	-3.1122	NA	7.6023		2.51334
HL.SW.v1.0.G034947	0.0194431	-3.43998	NA	5.69696		1.67042
HL.SW.v1.0.G034997	2.60356e-05	-10.7376	NA	136.603		12.6815
HL.SW.v1.0.G035012	0.0177401	-2.57609	l-type lectin-domain containing receptor kinase -like	7.40929		2.88628
HL.SW.v1.0.G035128	0.0110225	-5.39194	glucan endo- -beta- basic isoform-like	84.2166		15.3208
HL.SW.v1.0.G035230	5.85403e-06	-6.51457	c-repeat dehydration-responsive element-binding factor 4	64.6913		10.2597
HL.SW.v1.0.G035304	0.0429166	-2.65938	auxin-induced protein aux22	33.0052		13.1511
HL.SW.v1.0.G035346	0.00550264	-2.9793	calmodulin-like protein 5	13.8122		5.02561
HL.SW.v1.0.G035348	0.000439572	-2.95969	methyltransferase ddb_g0268948	20.6778		7.3173
HL.SW.v1.0.G035377	0.0241337	-8.6405	tabersonine 16-o-methyltransferase	1.10224		0.0848387
HL.SW.v1.0.G035444	0.0270401	-2.9947	alpha-galactosidase isoform x1	14.3157		4.83229
HL.SW.v1.0.G035683	0.0159676	-11.857	pathogenesis-related protein 1-like	72.3888		5.68401
HL.SW.v1.0.G035718	0.00516497	-2.75306	50s ribosomal protein chloroplastic	8.75712		3.2793
HL.SW.v1.0.G035762	0.00888683	-2.52613	phosphoenolpyruvate carboxykinase	120.662		48.7565
HL.SW.v1.0.G036216	0.0280485	-26.9871	NA	1.41906		0
HL.SW.v1.0.G036300	0.00176639	-2.88401	NA	16.6293		5.81779
HL.SW.v1.0.G036401	0.00122193	-2.58154	60s acidic ribosomal protein p1-like	317.496		130.957
HL.SW.v1.0.G036575	0.0102759	-7.93443	non-specific lipid-transfer protein 1-like	36.3327		4.44818
HL.SW.v1.0.G036695	0.0072911	-3.08777	gata transcription factor	27.3657		9.73139
HL.SW.v1.0.G036729	0.00397557	-4.09837	auxin-responsive protein iaa30	4.72471		1.12553
HL.SW.v1.0.G036749	0.00179322	-3.01535	auxin response factor 18	6.02282		2.03336
HL.SW.v1.0.G036889	0.0179868	-17.4253	rna polymerase ii transcriptional coactivator kelp	1.74818		0.0583401
HL.SW.v1.0.G036944	0.0101579	-6.48836	abc transporter c family member 8	2.97433		0.41988
HL.SW.v1.0.G036982	0.0101236	-3.44446	2-keto-3-deoxy-l-rhamnonate aldolase	3.13878		0.900814
HL.SW.v1.0.G036986	0.00017693	-5.62174	ethylene-responsive transcription factor	72.507		13.5137
HL.SW.v1.0.G037035	0.00452224	-2.60483	mitochondrial import inner membrane translocase subunit tim9	13.4536		5.46603
HL.SW.v1.0.G037041	0.0366456	-9.07883	NA	0.78398		0.0391621
HL.SW.v1.0.G037051	0.000308169	-3.37902	carboxylesterase 11	34.2984		10.5241
HL.SW.v1.0.G037073	0.000593669	-3.06067	mitotic-spindle organizing protein 1b-like	13.0721		4.41616
HL.SW.v1.0.G037184	0.00692348	-3.59995	senescence-associated gene	8.22378		2.40936
HL.SW.v1.0.G037389	0.00985481	-2.96329	hypothetical protein L484_008660	4.05774		1.39397
HL.SW.v1.0.G037465	0.00343955	-3.09654	NA	10.0276		3.24539
HL.SW.v1.0.G037472	0.0388127	-17.2428	NA	0.893481		0
HL.SW.v1.0.G037513	0.00214985	-9.59387	wat1-related protein at2g37460-like	7.27586		0.665144
HL.SW.v1.0.G037515	0.00120434	-2.65326	histone -like	39.6165		15.3361
HL.SW.v1.0.G037575	0.00691205	-4.10213	cysteine proteinase cot44-like	9.09623		2.07321
HL.SW.v1.0.G037846	0.000141103	-32.7268	serine threonine-protein kinase-like protein acr4	2.24479		0.0168567
HL.SW.v1.0.G037857	0.00832762	-26.5508	1-aminocyclopropane-1-carboxylate oxidase 1	2.3708		0.0296999
HL.SW.v1.0.G037858	0.0283404	-27.875	1-aminocyclopropane-1-carboxylate oxidase 1	1.56901		0
HL.SW.v1.0.G037922	0.0386605	-16.5053	mlp-like protein 328	0.822229		0
HL.SW.v1.0.G037944	3.62693e-06	-8.86699	60s ribosomal protein l32-1	26.4015		2.94552
HL.SW.v1.0.G038001	1.00794e-07	-39.8781	retrotransposon protein	5.84829		0.0918059
HL.SW.v1.0.G038035	0.00835177	-2.819	mitochondrial carrier protein mtm1-like	16.0429		5.76117
HL.SW.v1.0.G038076	0.00440739	-2.91107	glycine cleavage system h protein mitochondrial	11.5214		4.18125
HL.SW.v1.0.G038138	0.0369603	-3.30113	ankyrin repeat family	7.41752		2.26139
HL.SW.v1.0.G038175	0.048898	-3.60677	xyloglucan endotransglucosylase hydrolase protein 24-like	2.0817		0.568553
HL.SW.v1.0.G038271	0.0055843	-2.54962	NA	8.72293		3.52548
HL.SW.v1.0.G038291	0.00047182	-3.27469	cak assembly	12.3148		3.9009
HL.SW.v1.0.G038505	0.0210849	-2.66941	cycloartenol synthase-like	15.9005		6.28358
HL.SW.v1.0.G038644	0.0157299	-2.66106	NA	5.67871		2.19386
HL.SW.v1.0.G038666	0.000842887	-4.41667	ethylene-responsive transcription factor	63.5124		14.1116
HL.SW.v1.0.G038726	7.15243e-05	-4.13311	NA	13.4438		3.44431
HL.SW.v1.0.G038824	0.00770202	-51.3343	NA	2.95887		0
HL.SW.v1.0.G038844	0.00203275	-3.85731	udp-glycosyltransferase 75d1	40.907		10.9686
HL.SW.v1.0.G038887	0.0358153	-3.59437	pathogenesis related protein 1 isoform 4	21.7688		6.5221
HL.SW.v1.0.G039577	7.37796e-09	-157.909	mitochondrial chaperone bcs1	8.33009		0
HL.SW.v1.0.G039986	0.0286161	-2.55242	u-box domain-containing protein 19	5.95871		2.30171
HL.SW.v1.0.G040008	0.00574087	-10.3085	fasciclin-like arabinogalactan protein 11	9.63644		0.859464
HL.SW.v1.0.G040086	3.86115e-05	-30.715	probable xyloglucan endotransglucosylase hydrolase protein 31	2.45798		0.0269723
HL.SW.v1.0.G040219	0.00229458	-2.70763	udp-glycosyltransferase 71c3	9.33102		3.5485
HL.SW.v1.0.G040344	0.029458	-2.59298	cytochrome p450 82g1-like	4.47471		1.7793
HL.SW.v1.0.G040665	0.000475442	-3.48665	nifu-like protein chloroplastic	79.1212		24.5671
HL.SW.v1.0.G040727	0.00034267	-2.90916	NA	119.051		42.9705
HL.SW.v1.0.G040778	0.0198003	-2.58658	NA	97.7957		39.3456
HL.SW.v1.0.G040889	0.0246637	-4.36655	peroxidase 17-like	1.72893		0.367531
HL.SW.v1.0.G040919	0.00115044	-3.4991	NA	22.2737		6.34993
HL.SW.v1.0.G040963	0.0270943	-2.54981	tudor domain-containing protein 3	4.43645		1.78175
HL.SW.v1.0.G040982	0.00766103	-15.5921	homeobox protein knotted-1-like 2	3.53903		0.16555
HL.SW.v1.0.G041037	0.0103329	-2.53827	cytochrome p450 82a3	13.3288		5.2857
HL.SW.v1.0.G041045	0.00472488	-6.18861	isoflavone 2 -hydroxylase	2.49363		0.391034
HL.SW.v1.0.G041114	0.00220215	-3.17895	amt1 2	7.21586		2.30943
HL.SW.v1.0.G041183	0.000561638	-3.58667	e3 ubiquitin-protein ligase rha1b-like	37.6661		11.0051
HL.SW.v1.0.G041414	0.000482011	-8.04553	polygalacturonase qrt2-like	2.95646		0.328868
HL.SW.v1.0.G041530	0.0166801	-3.73105	beta-amyrin synthase-like	4.49329		1.16605
HL.SW.v1.0.G041976	0.000957528	-2.83008	probable histone h2a variant 3	49.5182		18.5469
HL.SW.v1.0.G042075	0.0209195	-2.53793	NA	4.67262		1.90448
HL.SW.v1.0.G042191	0.00308158	-5.70124	ethylene-responsive transcription factor 8-like	6.8465		1.32929
HL.SW.v1.0.G042308	0.0128033	-2.80814	lrr receptor-like serine threonine-protein kinase	3.9024		1.38257
HL.SW.v1.0.G042385	3.01218e-11	-147.192	serine threonine-protein kinase wnk4	8.00587		0
HL.SW.v1.0.G042445	0.0199925	-3.98611	carbon catabolite repressor	2.85503		0.738886
HL.SW.v1.0.G042534	0.0125228	-2.50131	NA	27.4588		11.9087
HL.SW.v1.0.G042545	0.00381393	-2.52222	NA	18.5111		7.6838
HL.SW.v1.0.G042591	0.00251868	-2.75126	calcium ion binding	11.7365		4.43007
HL.SW.v1.0.G042640	0.00345973	-30.4572	bark storage protein a-like	1.64603		0
HL.SW.v1.0.G042681	0.0482597	-9.23822	indole-3-acetic acid-induced protein arg7-like	0.855877		0.0397773
HL.SW.v1.0.G042865	0.00059992	-96.5392	NA	8.35608		0.0255712
HL.SW.v1.0.G043070	8.8979e-06	-9.23217	NA	10.5869		1.07383
HL.SW.v1.0.G043185	2.09662e-05	-119.087	endochitinase EP3-like	66.2472		0.478796
HL.SW.v1.0.G043218	0.000424407	-9.66485	wat1-related protein at2g37460-like	7.21799		0.679861
HL.SW.v1.0.G043396	0.00369712	-4.15159	NA	17.5108		4.45605
HL.SW.v1.0.G043481	0.0449693	-2.92578	o-methyltransferase omt2	2.01039		0.660004
HL.SW.v1.0.G043518	0.0365217	-2.70137	truncated transcription factor cauliflower a-like isoform x1	7.678		2.99992
HL.SW.v1.0.G043543	1.48873e-05	-3.65325	NA	202.567		58.1407
HL.SW.v1.0.G043624	0.0378801	-3.41942	NA	2.27386		0.643192
HL.SW.v1.0.G043651	0.00493786	-3.09322	ring-h2 finger protein atl5	58.6707		20.7609
HL.SW.v1.0.G043817	0.00158954	-2.58115	NA	59.0879		24.3645
HL.SW.v1.0.G043929	0.0358778	-16.476	retrotransposon ty1-copia subclass	0.827333		0
HL.SW.v1.0.G044033	0.01251	-2.68275	endo- -beta-d-glucanase-like	5.84418		2.29809
HL.SW.v1.0.G044078	0.00792824	-3.95941	NA	5.32552		1.30902
HL.SW.v1.0.G044255	3.53392e-05	-3.91326	NA	21.8481		5.62273
HL.SW.v1.0.G044926	0.00899191	-3.04706	sucrose synthase	42.6279		13.3955
HL.SW.v1.0.G044984	0.0134511	-2.79363	carboxylesterase 1	5.27584		1.92758
HL.SW.v1.0.G045219	0.000302504	-3.73935	desiccation protectant protein lea14 homolog	3792.69		1113.02
HL.SW.v1.0.G045467	0.00820268	-2.74019	NA	6.75168		2.58076
HL.SW.v1.0.G045686	0.00631654	-2.89896	probable glutathione s-transferase	882.13		317.551
HL.SW.v1.0.G045754	0.0163463	-3.05858	phenazine biosynthesis	5.60935		1.80462
HL.SW.v1.0.G045869	0.0360626	-3.00276	lactoylglutathione lyase family protein	2.63913		0.913348
HL.SW.v1.0.G046102	0.04345	-3.0723	heavy metal-associated isoprenylated plant protein 26-like	8.03075		2.87783
HL.SW.v1.0.G046124	0.0118888	-3.5228	phenolic glucoside malonyltransferase 1-like	3.8039		1.08966
HL.SW.v1.0.G046155	2.39381e-05	-26.5605	auxin-induced protein 5ng4	2.60548		0.0495522
HL.SW.v1.0.G046179	0.00111428	-4.51822	ribosomal protein s11	5.92252		1.29074
HL.SW.v1.0.G046281	0.0360502	-9.2597	1-aminocyclopropane-1-carboxylate oxidase-1-like protein	0.838688		0.0418932
HL.SW.v1.0.G046576	1.54982e-05	-4.1802	hypothetical protein L484_015048	895.545		227.847
HL.SW.v1.0.G046586	0.0347576	-3.10151	histone	4.5093		1.385
HL.SW.v1.0.G046608	0.00686495	-2.5157	NA	20.587		8.40349
HL.SW.v1.0.G046658	0.00342719	-3.75188	boron transporter 1	3.62011		0.994932
