# Supplementary material for: Evaluation of Disease Severity and Global Transcriptome Response Induced by Citrus bark cracking viroid, Hop latent viroid, and Their Co-Infection in Hop (Humulus lupulus L.)
Source: Int J Mol Sci. 2019 Jun 28;20(13):3154. doi: 10.3390/ijms20133154 (PMC6651264; doi:10.3390/ijms20133154)
Supplement: Supplementary file 1 [file ijms-20-03154-s001.zip › ijms-525108 supplementary final/Table S6.xlsx]

## Sheet: Up-Regulated
Table S6: The unigenes differentially expressed between the mock-inoculated and CBCVd-HLVd co-infected hop.
				Control (RPKM)		HLVd+CBCVd (RPKM)
Feature ID	P-Value	Fold Change	Annotations	Average		Average
HL.SW.v1.0.G000017	0.000889886	3.12477	phenylalanine ammonia lyase	4.06898		15.2259
HL.SW.v1.0.G000035	0.00201422	31.4567	NA	0		1.91113
HL.SW.v1.0.G000071	7.67078e-05	4.07228	u-box domain-containing protein 43-like	1.5568		7.792
HL.SW.v1.0.G000226	0.0417334	2.71594	dual specificity protein phosphatase 1-like isoform x1	1.80738		6.00885
HL.SW.v1.0.G000774	4.65896e-05	3.11199	70 kda peptidyl-prolyl isomerase-like	5.95757		22.2517
HL.SW.v1.0.G000958	0.0102329	3.37686	NA	0.996618		4.0618
HL.SW.v1.0.G000972	0.000597265	5.24349	nudix hydrolase 1	2.50933		16.8901
HL.SW.v1.0.G000984	8.19812e-05	3.32999	NA	3.30166		13.1869
HL.SW.v1.0.G001141	6.83101e-07	7.03326	NA	1.12614		10.072
HL.SW.v1.0.G001237	6.19917e-07	5.6928	calmodulin binding	2.35199		15.9631
HL.SW.v1.0.G001265	0.00959352	2.50189	NA	2.46914		7.47665
HL.SW.v1.0.G001273	0.0462169	3.12969	b-box zinc finger protein 20	0.712398		2.7765
HL.SW.v1.0.G001310	0.0395972	16.7373	NA	0		1.01123
HL.SW.v1.0.G001328	0.033355	2.53324	glycerol-3-phosphate transporter 1	2.38506		7.26437
HL.SW.v1.0.G001368	0.00829487	21.6283	NA	0		1.30392
HL.SW.v1.0.G001442	0.00130808	7.38717	auxin-induced protein 15a-like	0.660804		5.81707
HL.SW.v1.0.G001443	2.07579e-05	5.85897	auxin-induced protein 15a-like	2.4861		17.5382
HL.SW.v1.0.G001532	0.0071392	2.59472	serine threonine protein phosphatase 2a 57 kda regulatory subunit b theta isoform-like	4.38179		13.2307
HL.SW.v1.0.G001664	7.6856e-08	239.989	calcium-binding protein cml27	0		16.1002
HL.SW.v1.0.G001669	0.0453092	5.84771	chlorophyllase partial	0.235018		2.06552
HL.SW.v1.0.G001739	3.22578e-07	5.08107	phenylalanine ammonia-lyase	135.244		829.461
HL.SW.v1.0.G001754	4.57199e-06	3.79745	NA	8.95794		41.3669
HL.SW.v1.0.G001810	0.00374907	3.18764	non-specific lipid-transfer protein 4-like	1.78457		7.11344
HL.SW.v1.0.G001866	0.0454432	11.0611	rhicadhesin receptor	0.0373816		1.1546
HL.SW.v1.0.G001875	0.0106891	2.99841	NA	10.2153		37.2602
HL.SW.v1.0.G001931	0.00191916	3.31617	NA	10.5786		43.6644
HL.SW.v1.0.G001949	0.00125206	3.31454	probable receptor-like protein kinase at5g39020	3.86031		14.8776
HL.SW.v1.0.G002061	0.00791187	7.81593	iron-sulfur cluster assembly protein 1-like	0.146206		1.81221
HL.SW.v1.0.G002062	0.0432166	5.33798	s-adenosyl-l-methionine-dependent methyltransferases superfamily protein isoform 1	0.212909		1.59599
HL.SW.v1.0.G002086	0.00867656	17.9124	calcium-binding protein pbp1-like	0.0756977		2.78419
HL.SW.v1.0.G002129	0.00314615	10.4663	vacuolar protein sorting-associated protein 2 homolog 3-like	0.293418		4.32282
HL.SW.v1.0.G002184	0.000797086	3.26339	short-chain dehydrogenase tic chloroplastic-like	7.67881		28.9306
HL.SW.v1.0.G002323	0.00397385	3.6359	-norcoclaurine 6-o-methyltransferase	1.55766		6.9235
HL.SW.v1.0.G002365	0.0342675	2.6948	udp-glucose flavonoid 3-o-glucosyltransferase 3	10.0546		33.3949
HL.SW.v1.0.G002410	0.00402017	6.25012	myb-related protein zm1-like	0.717704		5.95629
HL.SW.v1.0.G002418	0.000463672	3.67183	receptor-like protein kinase	1.57355		6.97075
HL.SW.v1.0.G002439	0.000657331	2.81027	g-type lectin s-receptor-like serine threonine-protein kinase rlk1	4.67818		15.6842
HL.SW.v1.0.G002458	0.000455127	2.69199	senescence-associated carboxylesterase 101-like	8.20359		26.8406
HL.SW.v1.0.G002482	0.00114866	2.82745	ripening-related protein	5.31684		18.3746
HL.SW.v1.0.G002570	5.60878e-05	39.0912	protein sulfur deficiency-induced 1	0.0699923		5.57572
HL.SW.v1.0.G002593	0.00378978	6.36979	peroxidase 72	0.714568		6.18765
HL.SW.v1.0.G002688	0.0189395	9.52411	transcription factor	0.0532302		1.1688
HL.SW.v1.0.G002760	0.00524565	25.3898	chitinase-like protein la- partial	0.0499106		3.28659
HL.SW.v1.0.G003080	0.00411623	5.25346	p -nerolidol ( )-geranyl linalool	0.453815		3.17312
HL.SW.v1.0.G003229	0.00176277	2.74777	probable disease resistance protein at5g66900	4.97645		16.2775
HL.SW.v1.0.G003242	0.0175729	2.84704	receptor-like protein kinase feronia	1.34996		4.58951
HL.SW.v1.0.G003243	0.000602153	3.47248	NA	1.82317		7.66013
HL.SW.v1.0.G003486	0.0209038	3.34329	NA	6.01738		26.4848
HL.SW.v1.0.G003495	1.45596e-06	66.1426	-like cupins superfamily protein	0.257599		26.4959
HL.SW.v1.0.G003526	0.00218756	27.2695	NA	0		1.66345
HL.SW.v1.0.G003704	0.00151324	2.77491	wall-associated receptor kinase 2-like	13.159		42.2628
HL.SW.v1.0.G003761	3.88343e-07	12.5288	NA	2.80162		41.99
HL.SW.v1.0.G003786	0.00640993	2.74327	phenylalanine ammonia lyase	25.5932		84.7625
HL.SW.v1.0.G003810	0.00220287	10.6685	40s ribosomal protein s5	57.3424		708.884
HL.SW.v1.0.G003833	0.0108392	3.09426	lrr receptor-like serine threonine-protein kinase gso1	2.80359		9.90962
HL.SW.v1.0.G003835	0.00603559	4.00705	probable leucine-rich repeat receptor-like protein kinase at1g35710	0.851966		4.2377
HL.SW.v1.0.G003925	1.66855e-05	58.4201	NA	0		3.77617
HL.SW.v1.0.G004004	0.0316315	3.8253	probable polyamine transporter at3g13620	0.587571		2.97555
HL.SW.v1.0.G004101	0.000167247	6.9588	cysteine-rich receptor-like protein kinase 29	0.825053		7.56199
HL.SW.v1.0.G004176	0.000167048	41.8824	NA	0		2.55353
HL.SW.v1.0.G004270	0.0445696	3.89694	peroxidase 4	3.63313		17.1641
HL.SW.v1.0.G004284	0.00561476	2.98168	linoleate 13s-lipoxygenase 2- chloroplastic-like	27.8987		101.332
HL.SW.v1.0.G004464	0.0100841	3.29783	anthocyanidin 3-o-glucosyltransferase 2-like	2.00417		8.14878
HL.SW.v1.0.G004540	0.0245533	2.88004	receptor-like protein 12 isoform x2	0.908939		3.22537
HL.SW.v1.0.G004549	0.0272462	3.79335	nac domain-containing protein 90	0.433253		2.13426
HL.SW.v1.0.G004553	0.000106998	26.9169	NA	0.157897		7.42481
HL.SW.v1.0.G004658	0.00135916	4.82942	ll-diaminopimelate aminotransferase	4.96328		28.7997
HL.SW.v1.0.G004664	0.00922865	2.94312	glucosidase 2 subunit beta-like	10.108		37.3993
HL.SW.v1.0.G004672	0.024467	7.96004	subtilisin-like protease	0.110699		1.49926
HL.SW.v1.0.G004792	0.0065924	2.78017	receptor-like protein kinase	4.2881		13.8612
HL.SW.v1.0.G004959	0.000224978	2.64127	g-type lectin s-receptor-like serine threonine-protein kinase	231.017		701.649
HL.SW.v1.0.G005090	6.68551e-05	6.01285	c2 domain-containing family protein	3.97218		27.418
HL.SW.v1.0.G005146	0.0183477	2.84619	atp-dependent clp protease proteolytic subunit-related protein chloroplastic-like	4.98077		15.7914
HL.SW.v1.0.G005250	0.00184848	31.294	serine threonine-protein kinase-like protein acr4	0		1.97645
HL.SW.v1.0.G005393	0.0056769	3.66131	receptor-like protein 12 isoform x1	1.04726		4.57113
HL.SW.v1.0.G005589	2.36775e-05	3.91647	peptidyl-prolyl cis-trans isomerase chloroplastic	3.19873		14.8676
HL.SW.v1.0.G005615	4.99733e-07	3.28193	NA	21.5767		84.7501
HL.SW.v1.0.G005619	0.00128894	2.59617	ethylene-responsive transcription factor 1b	51.6337		158.935
HL.SW.v1.0.G005669	0.0226207	7.66767	hypothetical protein L484_016882	0.296812		3.10414
HL.SW.v1.0.G005740	0.000282407	67.2672	chitinase-like protein la- partial	0.0579714		9.95351
HL.SW.v1.0.G005791	0.0287922	2.70002	probable e3 ubiquitin-protein ligase rnf217	2.45051		8.47204
HL.SW.v1.0.G005824	8.73027e-05	5.80238	NA	9.33975		61.5663
HL.SW.v1.0.G005894	3.49859e-06	3.49941	nuclear transcription factor y subunit b-3-like	44.0801		187.828
HL.SW.v1.0.G006060	0.00667446	3.77353	NA	10.8214		50.4517
HL.SW.v1.0.G006300	0.00702631	15.2977	protein bonzai 3	0.0720119		2.31978
HL.SW.v1.0.G006418	0.00450808	2.62604	cytochrome p450 714c2-like	4.05384		13.1239
HL.SW.v1.0.G006422	0.0201065	22.3944	NA	0		1.32616
HL.SW.v1.0.G006547	0.000941266	9.02817	ureidoglycine aminohydrolase isoform 2	0.253496		3.25418
HL.SW.v1.0.G006597	0.0177407	3.64034	NA	3.0253		13.9584
HL.SW.v1.0.G006641	0.0169753	4.47729	d6-type cyclin	0.406713		2.40804
HL.SW.v1.0.G006682	0.000391767	2.57141	quinone-oxidoreductase chloroplastic	22.1371		68.5709
HL.SW.v1.0.G006851	0.00313526	3.76708	NA	2.62797		12.4361
HL.SW.v1.0.G006878	0.019672	3.29539	carbonic anhydrase 2-like isoform x1	22.1374		89.462
HL.SW.v1.0.G006894	0.000614698	4.24353	wall-associated receptor kinase-like 9	1.94701		9.57938
HL.SW.v1.0.G006936	0.00200507	19.0739	glycerol-3-phosphate acyltransferase 5	0.109487		3.89078
HL.SW.v1.0.G007117	0.0147555	3.17201	NA	0.958684		3.66004
HL.SW.v1.0.G007301	0.00119839	7.89588	chain a family protein	0.865894		9.18622
HL.SW.v1.0.G007303	8.12039e-05	4.08015	receptor-like protein kinase feronia	1.93111		9.43264
HL.SW.v1.0.G007307	0.02184	2.53077	bak1-interacting receptor-like kinase 1 isoform 1	2.34907		7.22109
HL.SW.v1.0.G007375	0.00333705	2.5963	NA	3.06809		9.62984
HL.SW.v1.0.G007442	0.0137015	2.85706	NA	1.14609		3.99944
HL.SW.v1.0.G007501	0.0179873	2.85094	syntaxin-81	2.90616		9.4755
HL.SW.v1.0.G007626	3.51078e-06	67.7415	germin-like protein 2-1	2.42154		215.327
HL.SW.v1.0.G007627	1.73183e-06	32.1636	germin-like protein subfamily 1 member 20	13.1745		535.977
HL.SW.v1.0.G007706	0.0128767	25.6619	nicotianamine synthase-like	0.028746		2.64955
HL.SW.v1.0.G007748	0.0454414	2.76013	cysteine-rich receptor-like protein kinase 25	1.29507		4.24096
HL.SW.v1.0.G007834	0.0369517	3.79525	u-box domain-containing protein 4	0.474614		2.44866
HL.SW.v1.0.G007889	0.00171578	3.80985	udp-glycosyltransferase 83a1-like	5.74006		27.2981
HL.SW.v1.0.G008014	0.0138805	3.53856	pectinesterase pectinesterase inhibitor	7.56155		34.0609
HL.SW.v1.0.G008099	0.000477058	7.51484	cyclic nucleotide-gated ion channel 1-like	0.878145		7.97277
HL.SW.v1.0.G008142	0.0298512	2.54403	NA	1.85328		5.51238
HL.SW.v1.0.G008147	2.89064e-09	4.78905	probable wrky transcription factor 46	19.4819		108.729
HL.SW.v1.0.G008203	0.0324523	3.26645	probable acetyltransferase nata1-like	0.866211		3.5783
HL.SW.v1.0.G008367	0.00234261	4.14232	NA	5.17748		26.8438
HL.SW.v1.0.G008434	0.00474955	11.8019	NA	0.0601571		1.51904
HL.SW.v1.0.G008500	0.01526	3.14812	carrot ep3-3 chitinase	1.37976		5.4145
HL.SW.v1.0.G008599	0.0144608	4.94564	PREDICTED: uncharacterized protein LOC105639979	0.451889		3.07313
HL.SW.v1.0.G008659	0.0104254	2.50562	homeobox-leucine zipper protein athb-15	2.34427		6.86412
HL.SW.v1.0.G008734	0.0173242	36.0545	ocs element-binding factor 1	0		2.11709
HL.SW.v1.0.G008860	0.00743115	3.00217	serine threonine-protein kinase	1.99107		7.24523
HL.SW.v1.0.G008988	0.00648167	2.82848	probable lrr receptor-like serine threonine-protein kinase at1g07650	7.00333		22.2079
HL.SW.v1.0.G008990	0.00477912	2.65074	leucine-rich repeat receptor-like serine threonine-protein kinase	2.50438		8.09883
HL.SW.v1.0.G009052	0.00065312	3.48778	NA	1.49819		6.2381
HL.SW.v1.0.G009105	0.0139375	5.51376	serine threonine-protein kinase	0.204721		1.64032
HL.SW.v1.0.G009149	0.000267873	4.02485	zinc finger a20 and an1 domain-containing stress-associated protein 8-like	1.67712		7.99937
HL.SW.v1.0.G009173	2.24202e-06	4.37243	multidrug resistance protein abc transporter family isoform 1	15.8037		81.5912
HL.SW.v1.0.G009202	0.000311104	2.66436	coatomer subunit beta -1-like	57.8576		178.821
HL.SW.v1.0.G009342	0.00529004	2.51623	ethylene-responsive transcription factor 5	104.194		296.027
HL.SW.v1.0.G009348	0.000841008	3.75058	receptor-like protein 12	2.06015		9.13135
HL.SW.v1.0.G009412	0.0111784	3.05536	allene oxide synthase	9.42947		36.7751
HL.SW.v1.0.G009452	0.00725804	3.31403	60s ribosomal protein l22-2	11.0077		46.6675
HL.SW.v1.0.G009538	0.000383194	4.43708	NA	6.46807		34.7692
HL.SW.v1.0.G009685	0.0282042	10.7329	non-specific lipid transfer protein precursor	0.605334		8.78009
HL.SW.v1.0.G009786	0.0322126	4.68246	NA	0.30604		1.93923
HL.SW.v1.0.G009813	0.00206281	2.85388	transcription factor	6.72451		23.4516
HL.SW.v1.0.G009817	0.0457536	2.64604	mitochondrial chaperone bcs1-b	11.599		38.8767
HL.SW.v1.0.G009883	9.4388e-05	3.15281	n-alpha-acetyltransferase 20	10.2989		37.8541
HL.SW.v1.0.G009943	0.016583	3.81927	NA	0.472774		2.33879
HL.SW.v1.0.G009973	0.00521957	4.81389	receptor-like protein 12	0.660933		3.91852
HL.SW.v1.0.G009994	0.0112952	33.3052	non-specific lipid-transfer protein at2g13820	0		2.23507
HL.SW.v1.0.G010039	0.00125887	2.97068	serine threonine-protein kinase	6.07347		20.7804
HL.SW.v1.0.G010062	4.42382e-05	5.05262	NA	3.00699		18.0636
HL.SW.v1.0.G010113	9.95782e-05	9.43785	patatin group a-3	0.470913		5.72854
HL.SW.v1.0.G010213	0.00167918	3.13939	acyl- n-acyltransferases superfamily	1.85496		7.13094
HL.SW.v1.0.G010322	0.00257669	6.65133	patatin-like protein 2	0.471104		4.29957
HL.SW.v1.0.G010339	0.0323254	2.90347	linoleate 9s-lipoxygenase 5	0.964611		3.48377
HL.SW.v1.0.G010434	4.29603e-05	10.0124	n-acetyltransferase p20	0.460442		5.95261
HL.SW.v1.0.G010483	0.0171856	3.94885	polygalacturonase qrt3-like	1.22827		6.28802
HL.SW.v1.0.G010516	0.0189724	3.50136	NA	5.6968		25.6571
HL.SW.v1.0.G010533	4.71183e-06	3.41419	NA	25.7703		103.251
HL.SW.v1.0.G010672	0.000976431	2.66371	gamma-irradiation and mitomycin c induced isoform 3	5.48503		17.0856
HL.SW.v1.0.G010735	0.00190604	4.04961	tyrosine dopa decarboxylase 2-like	3.35942		16.946
HL.SW.v1.0.G010780	0.00125747	3.13174	glutamate receptor	4.19996		15.3937
HL.SW.v1.0.G010992	0.00249873	2.92988	dicarboxylate carrier 2	28.8062		99.7654
HL.SW.v1.0.G011010	0.000291142	2.74306	PREDICTED: uncharacterized protein LOC103339270	17.6582		58.3267
HL.SW.v1.0.G011179	0.00575774	2.75153	isoform 1	3.99825		13.7935
HL.SW.v1.0.G011232	0.00666934	10.3073	peroxidase family protein	0.292975		4.56625
HL.SW.v1.0.G011294	0.00062983	2.73389	u-box domain-containing protein 43-like	4.95478		15.9838
HL.SW.v1.0.G011436	2.74293e-07	5.11077	patatin group a-3	2.72801		16.8913
HL.SW.v1.0.G011570	0.00489245	2.6353	u-box domain-containing protein kinase family isoform 1	2.03284		6.43292
HL.SW.v1.0.G011647	0.0119561	3.77365	peroxidase 4-like	6.41829		31.5319
HL.SW.v1.0.G011688	0.00238964	3.60422	NA	1.26826		5.55664
HL.SW.v1.0.G011857	9.8109e-05	3.58934	receptor-like protein 12	2.81654		12.0529
HL.SW.v1.0.G011915	0.000462335	3.52934	receptor-like protein kinase	1.66227		6.96705
HL.SW.v1.0.G012119	0.000169644	5.34945	protein vac14 homolog	2.09997		14.2459
HL.SW.v1.0.G012158	9.51952e-05	4.58921	receptor-like protein 12	1.60733		9.10146
HL.SW.v1.0.G012204	2.15621e-05	3.55658	NA	4.98617		21.4101
HL.SW.v1.0.G012421	0.00791338	3.13286	type 1 phosphatases regulator ypi1	1.30431		5.09323
HL.SW.v1.0.G012470	0.000180172	42.0431	serine carboxypeptidase-like 50	0.033571		4.66283
HL.SW.v1.0.G012510	0.00801078	11.0937	NA	0.0999488		1.93716
HL.SW.v1.0.G012714	0.000684985	3.5107	rna-dependent rna polymerase 1-like isoform x2	2.88357		12.4578
HL.SW.v1.0.G012769	0.0186489	31.8086	heat stress transcription factor b-3-like	0		1.86297
HL.SW.v1.0.G012891	0.000234026	13.1508	ferredoxin--nadp root chloroplastic	0.168248		3.56607
HL.SW.v1.0.G013057	0.000312079	2.98114	abc transporter c family member 3-like	16.6678		60.6511
HL.SW.v1.0.G013060	0.0104827	2.9364	probable linoleate 9s-lipoxygenase 5	2.78472		10.2266
HL.SW.v1.0.G013114	0.00600005	2.51023	bak1-interacting receptor-like kinase 1 isoform 1	14.8013		44.7304
HL.SW.v1.0.G013152	0.0217171	4.19753	peroxidase 72	0.725616		4.08592
HL.SW.v1.0.G013223	0.0142545	2.88231	ankyrin repeat-containing protein	5.54387		20.0009
HL.SW.v1.0.G013342	0.00251815	2.60023	cyclic nucleotide-gated ion channel 1-like	4.94928		15.2595
HL.SW.v1.0.G013345	2.01316e-05	6.17559	ferredoxin--nadp root chloroplastic	0.741412		5.80578
HL.SW.v1.0.G013425	0.000429523	3.33085	nac domain-containing protein 94	7.56505		30.6234
HL.SW.v1.0.G013549	0.00432728	4.31413	zinc finger ccch domain-containing protein 31	0.77678		4.29259
HL.SW.v1.0.G013630	0.0168256	2.89859	transporter mch1	1.26213		4.38367
HL.SW.v1.0.G013639	0.0152161	3.63823	dhhc-type zinc finger family protein isoform 3	0.706051		3.22539
HL.SW.v1.0.G013680	0.0306459	3.57966	carrot ep3-3 chitinase	1.86568		8.33583
HL.SW.v1.0.G013708	0.000967515	2.94992	linoleate 13s-lipoxygenase 2- chloroplastic-like	12.2964		41.713
HL.SW.v1.0.G013729	0.0035226	3.32186	suppressor of mec-8 and unc-52 protein homolog 2	1.31092		5.1857
HL.SW.v1.0.G013788	0.00647115	4.88863	anthocyanidin 3-o-glucosyltransferase 2-like	0.922281		5.89363
HL.SW.v1.0.G013792	0.000178686	23.2377	cytochrome p450 86a1	0.169769		6.58877
HL.SW.v1.0.G013878	0.00375645	19.2047	gdsl esterase lipase at1g74460	0.0818127		3.22111
HL.SW.v1.0.G014094	0.0365762	2.86835	receptor-like protein kinase	1.31324		4.45203
HL.SW.v1.0.G014117	0.00103518	3.31723	bidirectional sugar transporter n3-like	2.33083		9.38164
HL.SW.v1.0.G014127	0.000149118	2.66122	fk506-binding protein 4-like	89.9114		276.654
HL.SW.v1.0.G014157	0.00642406	3.01121	pentatricopeptide repeat-containing mitochondrial	1.33618		4.9504
HL.SW.v1.0.G014174	0.0306611	2.74495	NA	6.66799		23.3267
HL.SW.v1.0.G014223	0.00379734	2.60777	transcription factor bhlh100-like	7.34316		23.3901
HL.SW.v1.0.G014389	0.0029096	2.77882	calcineurin subunit b-like	2.61008		8.55921
HL.SW.v1.0.G014393	0.00340619	3.77863	u-box domain-containing protein 3	1.00928		4.75013
HL.SW.v1.0.G014403	0.00204864	2.51737	transferring glycosyl groups	15.6957		48.6544
HL.SW.v1.0.G014560	0.0152611	2.55979	adp-ribosylation factor gtpase-activating protein agd11	3.92025		11.7577
HL.SW.v1.0.G014588	0.00170358	2.50497	disease resistance protein at1g50180	6.72857		19.5708
HL.SW.v1.0.G014616	1.44152e-06	4.26032	arogenate dehydrogenase chloroplastic	39.6661		204.928
HL.SW.v1.0.G014763	0.000154953	3.19724	ankyrin repeat-containing protein at5g02620-like	6.32701		24.7527
HL.SW.v1.0.G014791	0.000205418	3.96809	receptor-like protein 12	1.60143		7.6545
HL.SW.v1.0.G014792	0.0010884	3.32662	NA	1.87869		7.59403
HL.SW.v1.0.G014914	0.0236684	8.034	heavy metal-associated isoprenylated plant protein 26	0.110661		1.52773
HL.SW.v1.0.G015102	0.00236262	3.29712	tyrosine dopa decarboxylase 2-like	60.0932		242.977
HL.SW.v1.0.G015260	0.0466746	4.27956	probable glycosyltransferase at5g03795	0.518729		3.01625
HL.SW.v1.0.G015456	0.0184138	3.06128	zinc finger ccch domain-containing protein 31 isoform x2	1.28341		4.96189
HL.SW.v1.0.G015499	0.0183419	3.02609	probable anion transporter chloroplastic	1.35489		4.97251
HL.SW.v1.0.G015523	0.0438369	5.25171	probable lrr receptor-like serine threonine-protein kinase at4g08850	0.228565		1.67394
HL.SW.v1.0.G015593	6.44413e-07	5.98624	glucan endo- -beta- basic isoform-like	2.1215		15.5225
HL.SW.v1.0.G015597	0.0401682	15.9008	primary amine oxidase	0		0.977739
HL.SW.v1.0.G015811	0.00185215	2.98293	NA	10.7968		37.2646
HL.SW.v1.0.G015824	0.000322578	2.92302	inactive protein kinase selmodraft_444075	4.00759		14.0806
HL.SW.v1.0.G015835	6.66811e-06	3.94703	hypothetical protein L484_015739	5.49221		25.7483
HL.SW.v1.0.G015994	0.0118527	9.84469	omega-hydroxypalmitate o-feruloyl transferase	0.0691037		1.40492
HL.SW.v1.0.G016012	0.00167269	3.09713	tyrosine dopa decarboxylase	2.92339		11.2247
HL.SW.v1.0.G016204	0.00154571	2.63471	probable lrr receptor-like serine threonine-protein kinase at1g07650	28.1305		84.0671
HL.SW.v1.0.G016466	0.00693168	3.22831	wall-associated receptor kinase 2	2.41603		9.50333
HL.SW.v1.0.G016530	3.47395e-05	43.8665	leguminosin group485 secreted peptide	0.203181		14.8514
HL.SW.v1.0.G016541	0.0347223	13.0495	gdsl esterase lipase	0.0734372		2.04171
HL.SW.v1.0.G016588	9.73158e-05	3.8425	phenylalanine ammonia lyase	42.138		192.043
HL.SW.v1.0.G016615	0.00361156	32.8242	NA	0		2.02247
HL.SW.v1.0.G016901	0.0249145	2.97148	anaphase-promoting complex subunit 10	1.05116		3.91361
HL.SW.v1.0.G016966	0.0285378	2.77587	subtilisin-like protease	1.09585		3.76487
HL.SW.v1.0.G017006	0.00183787	3.09876	leucine-rich repeat receptor-like protein kinase at2g19210	2.21552		8.26822
HL.SW.v1.0.G017075	0.0305256	2.7902	receptor-like protein kinase	1.1269		3.78885
HL.SW.v1.0.G017133	0.014113	8.96704	abc transporter g family member 20-like	0.234263		3.26566
HL.SW.v1.0.G017216	0.00181698	2.99803	receptor-like protein 12	3.56622		12.633
HL.SW.v1.0.G017240	1.71272e-05	7.45673	wall-associated receptor kinase-like 9	0.620473		5.69977
HL.SW.v1.0.G017251	0.0134232	5.02221	NA	0.353034		2.33333
HL.SW.v1.0.G017330	0.0187156	4.0206	3 -n-debenzoyl-2 -deoxytaxol n-benzoyltransferase	16.8714		87.1411
HL.SW.v1.0.G017590	0.00219438	2.78389	f-box protein	2.90492		9.87345
HL.SW.v1.0.G017653	0.00517319	4.53681	cyclic nucleotide-gated ion channel 1-like isoform x1	0.922489		4.96233
HL.SW.v1.0.G017768	0.000229311	2.79442	ethylene-responsive transcription factor 1b-like	8.76016		28.759
HL.SW.v1.0.G017808	0.00678955	34.292	was wasl-interacting protein family member 1	0		2.2671
HL.SW.v1.0.G017868	0.00134062	4.62477	uroporphyrinogen decarboxylase isoform x1	0.717694		4.1631
HL.SW.v1.0.G017966	0.0455127	4.48198	g-type lectin s-receptor-like serine threonine-protein kinase	0.268256		1.59509
HL.SW.v1.0.G018007	0.000147416	4.68728	c2 domain-containing family protein	9.48139		51.0871
HL.SW.v1.0.G018008	2.46485e-05	46.1627	peptidyl-prolyl cis-trans isomerase fkbp53	0		2.89106
HL.SW.v1.0.G018036	0.0139082	2.61719	PREDICTED: uncharacterized protein LOC104450690	3.84238		11.5895
HL.SW.v1.0.G018099	0.0153452	2.62276	ethylene-responsive transcription factor erf098-like	13.8288		41.1147
HL.SW.v1.0.G018108	6.34216e-05	2.6855	temperature-induced lipocalin	11.1069		35.6794
HL.SW.v1.0.G018128	0.00387705	2.79672	zinc finger isoform 1	2.08862		7.04411
HL.SW.v1.0.G018149	2.44392e-08	7.89104	wrky transcription factor 40	1.9825		19.4324
HL.SW.v1.0.G018153	0.000614435	2.75988	patatin group a-3	4.91459		16.1444
HL.SW.v1.0.G018182	0.00045682	5.01188	nac domain-containing protein 74	1.28379		8.10428
HL.SW.v1.0.G018209	2.93107e-07	52.5211	transcription factor org2	0.0813297		8.41376
HL.SW.v1.0.G018216	0.00568428	10.1708	casp-like protein 1c1	0.184326		2.91438
HL.SW.v1.0.G018258	0.0221857	2.60387	calcium-activated outward-rectifying potassium channel 1	2.84376		8.64113
HL.SW.v1.0.G018737	0.0305194	3.12381	3-ketoacyl- thiolase peroxisomal	7.90967		29.8143
HL.SW.v1.0.G018874	7.09111e-09	12.509	actin-11 isoform 1	0.961241		14.5765
HL.SW.v1.0.G019181	9.44837e-06	3.25099	NA	9.40798		36.3119
HL.SW.v1.0.G019304	1.59604e-05	19.1354	wd repeat-containing protein 7	0.119523		3.73743
HL.SW.v1.0.G019435	0.0399598	16.5786	NA	0		0.975299
HL.SW.v1.0.G019517	0.0112974	20.8302	NA	0		1.23404
HL.SW.v1.0.G019564	0.00528077	8.4044	annexin-like protein rj4	0.247179		2.97992
HL.SW.v1.0.G019669	0.00656095	3.10411	cyclic nucleotide-gated ion channel 1-like	1.81487		6.90242
HL.SW.v1.0.G019827	1.58738e-05	4.0444	endochitinase pr4-like	35.8931		177.051
HL.SW.v1.0.G019882	0.0189251	20.8743	golgi snap receptor complex member 1-1	0		1.27837
HL.SW.v1.0.G019907	0.00254734	6.36137	wall-associated receptor kinase-like 9	0.447965		3.5046
HL.SW.v1.0.G019908	0.00138848	3.8181	wall-associated receptor kinase-like 9	1.4781		6.74577
HL.SW.v1.0.G020007	0.00125151	2.8004	phenylalanine ammonia-lyase	23.5428		78.9426
HL.SW.v1.0.G020031	0.0408654	4.31303	non-specific lipid-transfer protein 8	1.06118		5.98131
HL.SW.v1.0.G020048	0.0338415	2.74891	serine threonine-protein phosphatase pp1	1.36504		4.49632
HL.SW.v1.0.G020056	0.0464478	5.20221	aquaporin tip2-1	0.589348		4.2443
HL.SW.v1.0.G020210	3.47575e-06	3.09183	PREDICTED: cyclin-B1-2	73.1369		266.607
HL.SW.v1.0.G020319	0.000346445	4.19199	NA	2.54906		12.8117
HL.SW.v1.0.G020374	0.00108756	3.34271	receptor-like protein kinase	2.41573		9.70252
HL.SW.v1.0.G020476	0.0481274	6.32379	NA	0.161745		1.61442
HL.SW.v1.0.G020573	0.000455892	4.7083	lysine histidine transporter-like 8	0.989152		5.9079
HL.SW.v1.0.G020804	0.00487063	3.17805	lrr receptor-like serine threonine-protein kinase gso1	1.82881		6.85492
HL.SW.v1.0.G020845	1.90852e-06	97.1946	germin-like protein subfamily 1 member 11	0.0430508		11.8375
HL.SW.v1.0.G021017	0.00445392	4.14992	tyrosine dopa decarboxylase 2-like	7.82964		38.8831
HL.SW.v1.0.G021018	0.0181443	3.3017	s-adenosylmethionine-dependent methyltransferase	1.52781		6.36371
HL.SW.v1.0.G021071	0.00256879	2.63901	NA	2.77264		8.63753
HL.SW.v1.0.G021126	0.000587536	5.03268	wall-associated receptor kinase-like 9	1.19766		7.05847
HL.SW.v1.0.G021209	0.000168216	3.07305	NA	20.9127		75.518
HL.SW.v1.0.G021221	0.0072679	2.8842	receptor-like protein 12-like	1.46534		5.10255
HL.SW.v1.0.G021501	0.0378196	2.7262	alpha amylase domain protein	1.29486		4.46394
HL.SW.v1.0.G021508	0.00510125	2.77101	low quality protein: amidase	2.12638		7.1111
HL.SW.v1.0.G021623	0.0277017	19.8393	copper transporter 1	0		1.24947
HL.SW.v1.0.G021681	4.52979e-20	36.8091	peptidyl-prolyl cis-trans isomerase cyp19-3	1.18145		53.312
HL.SW.v1.0.G021724	0.0029231	8.37768	patatin-like protein 2	0.275232		3.38198
HL.SW.v1.0.G021962	0.000577965	5.0706	wall-associated receptor kinase-like 22	8.19851		53.3604
HL.SW.v1.0.G021985	0.00462934	3.2208	mitochondrial chaperone bcs1	1.2877		5.14238
HL.SW.v1.0.G021992	0.0111056	25.8199	patatin-like protein 1	0.0339156		2.83557
HL.SW.v1.0.G022049	0.00147202	6.59389	wrky transcription factor 50	0.365029		3.22626
HL.SW.v1.0.G022082	0.00645926	2.99579	receptor-like protein 12	1.61316		5.78543
HL.SW.v1.0.G022192	0.000655558	2.56182	butyrate-- ligase peroxisomal-like	16.5457		51.1514
HL.SW.v1.0.G022219	0.0131771	3.31761	cysteine-rich receptor-like protein kinase 3	0.770127		3.22675
HL.SW.v1.0.G022321	0.00015585	3.73155	glucose-6-phosphate phosphate translocator chloroplastic	50.3599		216.169
HL.SW.v1.0.G022347	7.06622e-06	4.34148	phenylalanine ammonia lyase	166.122		864.126
HL.SW.v1.0.G022617	0.0174332	2.99288	calcium-dependent lipid-binding family protein	1.42556		5.31876
HL.SW.v1.0.G022683	0.0220542	2.54956	disease resistance rpp13-like protein 1	1.31414		4.03603
HL.SW.v1.0.G022824	0.0287975	5.65555	auxin-induced protein 15a-like	0.267804		2.02446
HL.SW.v1.0.G022915	1.05124e-08	6.69972	serine threonine-protein kinase	3.86327		31.3963
HL.SW.v1.0.G022951	0.0216694	6.22064	xylem cysteine proteinase 1	2.42539		19.6299
HL.SW.v1.0.G023020	0.027573	28.9262	histone	0		1.94699
HL.SW.v1.0.G023091	8.98181e-07	36.1876	NA	0.27512		15.2925
HL.SW.v1.0.G023130	4.29981e-07	14.6856	60s acidic ribosomal protein p2b-like	1.64458		29.8785
HL.SW.v1.0.G023161	0.000684486	49.2474	v-type proton atpase 16 kda proteolipid subunit	0		2.93346
HL.SW.v1.0.G023245	0.0363226	7.94386	laccase-11-like	0.297354		3.57243
HL.SW.v1.0.G023247	0.0017099	3.02375	1-aminocyclopropane-1-carboxylate oxidase homolog 1-like	2.18339		8.07669
HL.SW.v1.0.G023438	1.83587e-11	9.17404	NA	21.0623		224.045
HL.SW.v1.0.G023439	1.36264e-10	7.05379	NA	11.0174		89.6739
HL.SW.v1.0.G023499	0.0137854	2.97119	receptor-like protein 12 isoform x1	1.09182		3.8967
HL.SW.v1.0.G023502	0.00352242	2.97809	2-oxoglutarate and fe -dependent oxygenase superfamily protein isoform 1	10.0093		37.1728
HL.SW.v1.0.G023503	9.71993e-08	7.12648	hyoscyamine 6-dioxygenase	8.62941		75.143
HL.SW.v1.0.G023504	0.0051051	5.60717	2-oxoglutarate and fe -dependent oxygenase superfamily protein isoform 1	0.933143		6.90983
HL.SW.v1.0.G023575	0.0410791	3.28076	lactoylglutathione lyase-like	2.34828		9.57084
HL.SW.v1.0.G023587	0.00990783	2.52326	wound-induced protein win2	8.03223		24.5935
HL.SW.v1.0.G023655	0.00153596	2.50191	class iv chitinase	25.3978		76.968
HL.SW.v1.0.G023702	7.07901e-06	5.84866	cyclic nucleotide-gated ion channel 1-like	2.80273		19.018
HL.SW.v1.0.G023733	0.0221557	30.5274	patatin-like protein 2	0		2.06125
HL.SW.v1.0.G023888	0.0387431	2.66007	ethylene-responsive transcription factor 13	1.14699		3.74429
HL.SW.v1.0.G023905	0.00118366	3.39357	probable tyrosine-protein phosphatase at1g05000	10.5984		40.3676
HL.SW.v1.0.G023916	2.66579e-05	6.87158	transcription factor bhlh041	2.59559		20.5584
HL.SW.v1.0.G024032	0.0260701	3.60247	alpha carbonic anhydrase 7-like	0.98318		4.63852
HL.SW.v1.0.G024144	0.0281546	19.5355	NA	0		1.1323
HL.SW.v1.0.G024155	0.00871096	2.52914	phenylalanine ammonia lyase	47.9779		151.457
HL.SW.v1.0.G024168	0.0017469	3.46696	myb-related protein myb4	1.63699		7.05311
HL.SW.v1.0.G024180	0.0424404	2.55015	hypothetical protein L484_007036	1.25934		3.93471
HL.SW.v1.0.G024181	0.0348357	2.51128	probable methionine--trna ligase	1.885		5.82981
HL.SW.v1.0.G024209	0.0270923	3.28614	hypothetical protein L484_013594	0.632226		2.64589
HL.SW.v1.0.G024210	0.000385233	3.96426	hypothetical protein L484_013594	1.31085		6.38543
HL.SW.v1.0.G024225	7.84229e-05	3.54458	stress-induced receptor-like kinase	5.55232		22.9132
HL.SW.v1.0.G024406	2.40363e-06	4.43935	udp-glycosyltransferase 83a1-like	4.56945		24.7135
HL.SW.v1.0.G024496	0.0269887	3.15084	cysteine-rich receptor-like protein kinase 10	0.645886		2.54977
HL.SW.v1.0.G024507	0.0134174	2.55	probable leucine-rich repeat receptor-like protein kinase at1g35710	1.70881		5.2422
HL.SW.v1.0.G024594	0.0152906	14.0114	probable pectinesterase pectinesterase inhibitor 12	0.237999		4.41888
HL.SW.v1.0.G024741	3.38174e-06	3.07725	wrky transcription factor 70	20.5501		76.0373
HL.SW.v1.0.G024842	0.00285498	8.44343	lysine--trna ligase-like isoform x1	0.46595		5.53475
HL.SW.v1.0.G024969	0.00917753	8.07267	blue copper protein	0.206466		2.58559
HL.SW.v1.0.G024981	0.0466749	3.5589	ankyrin repeat-containing protein at3g12360-like isoform x1	0.436232		2.03928
HL.SW.v1.0.G025218	0.00800259	3.20777	low quality protein: isoeugenol synthase 1-like	10.5315		37.9763
HL.SW.v1.0.G025253	0.000169144	37.4936	glutathione s-transferase t1	0		2.32439
HL.SW.v1.0.G025317	0.0076405	2.7137	two-component response regulator	1.62125		5.26563
HL.SW.v1.0.G025371	0.00536577	5.53606	receptor-like protein 12	0.866195		5.64652
HL.SW.v1.0.G025404	0.0396863	5.43422	lysine histidine transporter-like 8	0.427612		3.27843
HL.SW.v1.0.G025500	0.00620007	3.27779	NA	2.67432		10.0594
HL.SW.v1.0.G025535	0.0213133	9.65511	beta-amyrin synthase	0.0935039		1.68016
HL.SW.v1.0.G025538	0.0289048	5.35772	beta-amyrin synthase	0.250058		1.86976
HL.SW.v1.0.G025553	0.0214743	3.76256	protein pns1-like	0.67396		3.29621
HL.SW.v1.0.G025592	0.00249074	84.3808	cupredoxin superfamily protein	0		5.90306
HL.SW.v1.0.G025616	0.00331822	2.77927	receptor-like serine threonine-protein kinase sd1-8	5.03765		16.4362
HL.SW.v1.0.G025722	1.79036e-05	4.20924	ring-h2 finger protein atl54	2.0493		10.4658
HL.SW.v1.0.G025799	0.0191521	2.59238	tpr and ankyrin repeat-containing protein 1	2.88817		9.38815
HL.SW.v1.0.G025859	5.2066e-05	3.59654	myrcene synthase	5.05636		22.1536
HL.SW.v1.0.G025908	0.000646121	4.48217	general transcription factor iie subunit 1-like	1.1998		6.70421
HL.SW.v1.0.G025969	0.0397145	3.37071	NA	0.572142		2.41419
HL.SW.v1.0.G026464	0.000652498	3.69044	NA	6.80652		31.4351
HL.SW.v1.0.G026525	0.0320974	4.85912	cysteine-rich receptor-like protein kinase 3	0.28375		1.85985
HL.SW.v1.0.G026770	0.0455855	3.00604	NA	2.22513		8.51585
HL.SW.v1.0.G026869	0.00295558	8.38963	lysosomal pro-x carboxypeptidase	0.422763		4.39675
HL.SW.v1.0.G026870	0.000162276	15.0482	lysosomal pro-x carboxypeptidase-like	0.293023		5.6673
HL.SW.v1.0.G026962	3.3555e-06	5.23875	tyrosine dopa decarboxylase 2-like	6.24703		40.7886
HL.SW.v1.0.G026986	0.0386639	2.62466	det1 complexing ubiquitin ligase	1.22151		3.90993
HL.SW.v1.0.G027084	1.24174e-05	7.10933	receptor-like protein kinase	0.91206		8.04053
HL.SW.v1.0.G027102	0.00940654	3.00287	gaba transporter 1-like	3.4722		12.0626
HL.SW.v1.0.G027111	0.000186845	3.52453	glutamate dehydrogenase 1	2.1925		9.33999
HL.SW.v1.0.G027118	0.00746752	6.8429	NA	1.07814		8.70184
HL.SW.v1.0.G027124	0.0138064	7.54024	lysosomal pro-x carboxypeptidase	0.162469		1.85466
HL.SW.v1.0.G027153	0.0103445	3.22312	probable glutathione s-transferase	2.09062		7.9162
HL.SW.v1.0.G027179	0.000801904	4.59714	esterase-like isoform x1	2.46976		14.6459
HL.SW.v1.0.G027209	0.00161767	4.62798	NA	7.13905		42.715
HL.SW.v1.0.G027304	0.0232441	5.35076	NA	0.184779		1.47491
HL.SW.v1.0.G027337	0.00068702	4.52317	dna rna polymerases superfamily protein	0.920518		5.17578
HL.SW.v1.0.G027580	2.11846e-07	5.20984	cysteine-rich receptor-like protein kinase 29	9.95664		61.3374
HL.SW.v1.0.G027795	0.000394183	2.72843	NA	10.9981		34.5025
HL.SW.v1.0.G028135	0.00287675	3.79212	glutathione s-transferase	18.8751		90.8797
HL.SW.v1.0.G028152	1.26209e-05	2.94962	NA	28.567		100.594
HL.SW.v1.0.G028372	0.0356955	2.81497	hypothetical protein L484_021652	2.65337		8.49066
HL.SW.v1.0.G028435	0.000921426	4.12487	wall-associated receptor kinase-like 9	2.48941		11.7563
HL.SW.v1.0.G028436	0.000529879	5.1783	wall-associated receptor kinase-like 9	1.19772		7.29581
HL.SW.v1.0.G028448	0.000445435	4.30459	glutamate receptor -like	2.61194		13.1894
HL.SW.v1.0.G028453	0.0269302	2.87904	g-type lectin s-receptor-like serine threonine-protein kinase rlk1	0.898119		3.15572
HL.SW.v1.0.G028488	0.0150425	4.16408	NA	0.594986		3.26497
HL.SW.v1.0.G028589	0.00211279	3.96711	NA	1.20213		5.94309
HL.SW.v1.0.G028599	0.000818368	2.57336	myb-related protein 308	8.97693		27.7143
HL.SW.v1.0.G028803	0.0103696	18.3434	protein sulfur deficiency-induced 1	0.0106367		1.29814
HL.SW.v1.0.G028829	0.00082009	3.79481	probable glutathione s-transferase isoform x1	2.06137		9.61199
HL.SW.v1.0.G028830	0.00478096	2.54082	tau class glutathione transferase gstu43	2.70146		8.18196
HL.SW.v1.0.G028900	0.00532456	3.45773	formate--tetrahydrofolate ligase	1.25029		5.37873
HL.SW.v1.0.G029162	0.000740356	2.98333	respiratory burst oxidase-like protein	6.4148		23.5292
HL.SW.v1.0.G029311	0.0376482	4.14675	mads-box protein soc1-like	0.381194		2.04507
HL.SW.v1.0.G029317	0.0347471	3.87201	lupeol synthase	0.451195		2.20433
HL.SW.v1.0.G029335	1.90845e-11	368.2	atp synthase subunit mitochondrial-like	0		24.5428
HL.SW.v1.0.G029339	0.000917786	2.67728	cysteine-rich receptor-like protein kinase 29	5.07078		16.2235
HL.SW.v1.0.G029418	0.00353827	2.801	50s ribosomal protein chloroplastic	2.20894		7.29157
HL.SW.v1.0.G029432	0.0275222	7.00256	cytochrome c biogenesis fn	0.147463		1.57877
HL.SW.v1.0.G029485	0.0214975	3.88442	receptor-like protein 12	0.545618		2.7166
HL.SW.v1.0.G029609	0.0048407	2.92165	exocyst complex component exo70b1	3.97526		14.3252
HL.SW.v1.0.G030133	0.0163154	20.4179	NA	0		1.24602
HL.SW.v1.0.G030180	2.68124e-05	4.17589	hippocampus abundant transcript-like protein 1	11.6509		55.5527
HL.SW.v1.0.G030219	0.0106689	4.84293	sodium hydrogen exchanger 4-like	0.50091		2.96831
HL.SW.v1.0.G030248	0.00851036	23.0819	trans-resveratrol di-o-methyltransferase-like	0.0465423		2.93284
HL.SW.v1.0.G030358	0.00829393	21.6282	NA	0		1.30392
HL.SW.v1.0.G030487	0.000951288	3.71164	hypothetical protein L484_003183	2.0955		9.68458
HL.SW.v1.0.G030504	0.0168499	2.78782	e3 ubiquitin-protein ligase march8 isoform x1	1.20443		4.0617
HL.SW.v1.0.G030564	0.0040596	2.96753	probable lrr receptor-like serine threonine-protein kinase at1g07650 isoform x2	1.6703		5.93021
HL.SW.v1.0.G030572	0.0236089	5.44795	NA	0.193144		1.53963
HL.SW.v1.0.G030652	0.000117213	3.10374	60s ribosomal protein l13-1	25.4516		96.4581
HL.SW.v1.0.G030690	0.00067317	3.3739	lrr receptor-like serine threonine-protein kinase	1.83161		7.38981
HL.SW.v1.0.G030694	0.00620199	4.10976	eukaryotic peptide chain release factor subunit 1-3	1.13739		6.04504
HL.SW.v1.0.G030716	0.0459751	4.99452	ribosomal protein s3	0.259226		1.75124
HL.SW.v1.0.G030859	0.00865233	2.71108	eukaryotic translation initiation factor 4g	1.68917		5.61301
HL.SW.v1.0.G030915	0.00791764	3.64045	phosphatidylinositol 4-kinase gamma 3	1.77235		8.20115
HL.SW.v1.0.G030964	9.08685e-06	4.28451	casp-like protein 4a4	3.83464		19.6314
HL.SW.v1.0.G031079	0.0190986	2.50457	asparagine synthetase	34.3156		98.0061
HL.SW.v1.0.G031081	0.000242761	4.44583	wall-associated receptor kinase-like 16	1.03971		5.78785
HL.SW.v1.0.G031120	0.0456791	3.57056	serine racemase	0.504651		2.24597
HL.SW.v1.0.G031259	6.09533e-06	2.82031	ribonuclease 2	62.9256		207.48
HL.SW.v1.0.G031352	0.00557303	6.86725	cytochrome p450 cyp72a219-like	0.205298		2.06587
HL.SW.v1.0.G031433	0.000256633	3.87573	NA	2.14163		9.84799
HL.SW.v1.0.G031565	2.42321e-09	3.93925	probable wrky transcription factor 70	87.7203		411.56
HL.SW.v1.0.G031590	0.00107467	2.83736	receptor-like serine threonine-protein kinase sd1-8	6.31428		20.8274
HL.SW.v1.0.G031782	0.0294466	5.73645	acyl-protein thioesterase 1-like	0.177382		1.51051
HL.SW.v1.0.G031946	0.000942537	4.64291	g-type lectin s-receptor-like serine threonine-protein kinase rlk1	0.77419		4.53826
HL.SW.v1.0.G032236	0.0230485	20.366	transcription factor	0		1.27275
HL.SW.v1.0.G032265	0.0174204	2.57751	electron transfer flavoprotein subunit mitochondrial	1.70262		5.20061
HL.SW.v1.0.G032273	0.00355749	3.30984	subtilisin-like protease	3.08278		11.8594
HL.SW.v1.0.G032286	0.00279672	5.75817	patatin group a-3	0.411927		3.08088
HL.SW.v1.0.G032329	0.000731229	7.4983	macpf domain-containing protein nsl1	3.20207		28.4942
HL.SW.v1.0.G032450	0.000428085	3.38447	leucine-rich repeat receptor-like protein kinase	3.66067		14.4917
HL.SW.v1.0.G032451	0.0133604	2.96507	lrr receptor-like protein kinase	3.00766		10.7576
HL.SW.v1.0.G032452	0.0153684	10.6487	lrr receptor-like protein kinase	0.197163		3.04817
HL.SW.v1.0.G032464	0.0376487	6.01177	peroxiredoxin-2e- chloroplastic-like	0.181806		1.67857
HL.SW.v1.0.G032550	0.0144809	3.35414	NA	0.808843		3.39382
HL.SW.v1.0.G032587	0.000466544	3.20551	vesicle transport v-snare 12	7.68909		30.0829
HL.SW.v1.0.G032592	0.000242479	3.239	alpha beta-hydrolases superfamily protein isoform 1	16.2736		65.4479
HL.SW.v1.0.G032625	0.0420173	18.144	NA	0		1.13353
HL.SW.v1.0.G032727	0.0423849	6.19777	wall-associated receptor kinase 2-like	0.140178		1.36419
HL.SW.v1.0.G032746	0.0140609	2.81543	NA	1.43278		4.80629
HL.SW.v1.0.G032753	0.0109745	5.45843	calcium-binding protein pbp1-like	0.479829		3.55169
HL.SW.v1.0.G032783	9.60866e-06	4.22792	histone h4	3.41651		17.3729
HL.SW.v1.0.G032929	0.0160267	36.9671	adp-ribosylation factor 1-like 2	0		2.52071
HL.SW.v1.0.G033009	0.0173611	3.12221	glutathione s-transferase	1.99954		7.94977
HL.SW.v1.0.G033022	0.0416249	7.89017	zinc finger protein 511	0.101398		1.40321
HL.SW.v1.0.G033024	0.0325849	3.6697	peroxidase 55-like	1.41025		6.67358
HL.SW.v1.0.G033093	0.00925859	2.85257	lrr receptor-like kinase plant-like protein	2.01246		6.85195
HL.SW.v1.0.G033121	0.00396627	2.96071	acyl-activating enzyme	2.15547		7.75078
HL.SW.v1.0.G033194	0.0427921	19.5134	rhicadhesin receptor	0		1.26231
HL.SW.v1.0.G033231	0.0389261	10.6702	subtilisin-like protease	0.163181		2.83952
HL.SW.v1.0.G033520	0.0286807	2.72414	g-type lectin s-receptor-like serine threonine-protein kinase rlk1	0.9909		3.3362
HL.SW.v1.0.G033573	4.57693e-05	4.44602	tyrosine dopa decarboxylase 2-like	36.6893		197.181
HL.SW.v1.0.G033732	0.00515383	2.55459	cytochrome c oxidase assembly protein mitochondrial-like	2.68096		8.12975
HL.SW.v1.0.G033747	1.86002e-05	3.08039	g-type lectin s-receptor-like serine threonine-protein kinase at4g03230 isoform x1	10.4695		37.7589
HL.SW.v1.0.G033857	2.29238e-07	5.29283	lysine histidine transporter-like 8	45.1534		285.705
HL.SW.v1.0.G033868	5.04469e-06	4.19916	purple acid phosphatase	6.63933		32.5663
HL.SW.v1.0.G033920	0.0360055	2.58732	NA	1.26162		3.9501
HL.SW.v1.0.G033989	0.00399181	3.75934	probable l-type lectin-domain containing receptor kinase	0.983041		4.64983
HL.SW.v1.0.G034021	0.00679655	4.62144	NA	0.532891		3.23065
HL.SW.v1.0.G034022	0.0324438	2.59148	NA	1.25038		3.95679
HL.SW.v1.0.G034081	0.00279409	5.92919	hypothetical protein PRUPE_ppa004997mg	0.517508		4.10772
HL.SW.v1.0.G034093	0.0198432	2.83072	NA	1.25513		4.21024
HL.SW.v1.0.G034097	0.000436731	2.74976	zinc transporter 2-like	6.24511		20.3431
HL.SW.v1.0.G034245	6.24506e-08	5.92205	PREDICTED: uncharacterized protein LOC103438015	10.5423		73.4508
HL.SW.v1.0.G034248	0.00200342	2.60976	dynein light chain cytoplasmic	6.39852		20.0407
HL.SW.v1.0.G034251	0.0163766	6.70102	peroxidase 66	1.23296		10.9841
HL.SW.v1.0.G034254	0.012423	3.66881	NA	0.628091		2.88839
HL.SW.v1.0.G034332	0.0173763	2.91692	chitinase-like protein la- partial	22.8465		82.4827
HL.SW.v1.0.G034401	0.0136184	5.66889	vacuolar cation proton exchanger 3-like	0.355841		2.73938
HL.SW.v1.0.G034431	0.0231325	4.40443	cytochrome p450 71d11-like isoform x3	0.515824		3.00444
HL.SW.v1.0.G034432	0.00252603	2.80346	glutathione s-transferase	6.83255		23.4049
HL.SW.v1.0.G034628	0.0276222	15.1436	eg45-like domain containing protein	0.115212		3.25119
HL.SW.v1.0.G034794	8.65903e-07	6.71552	probable wrky transcription factor 40 isoform x1	2.35387		19.6699
HL.SW.v1.0.G034796	0.00154658	3.62665	probable nucleoredoxin 1	23.2051		106.795
HL.SW.v1.0.G034947	0.0110951	2.99053	NA	5.69696		21.3982
HL.SW.v1.0.G035065	0.000963279	6.16165	nac domain containing protein 90	2.10201		17.0155
HL.SW.v1.0.G035356	3.13679e-10	8.56805	probable calcium-binding protein cml45	29.9444		293.551
HL.SW.v1.0.G035425	1.94481e-07	3.92858	myb-related protein myb4-like	15.6425		74.3087
HL.SW.v1.0.G035473	0.00688346	2.61766	non-specific lipid-transfer	1.78749		5.64324
HL.SW.v1.0.G035556	0.000679922	4.69111	cyclic nucleotide-gated ion channel 1-like	3.79828		20.3522
HL.SW.v1.0.G035596	6.39966e-05	43.554	udp-glucose flavonoid 3-o-glucosyltransferase 3	0.0610696		6.28431
HL.SW.v1.0.G035685	0.000136882	2.8829	transcription factor	11.8149		39.9547
HL.SW.v1.0.G035689	0.0135333	2.84103	flavonol synthase flavanone 3-hydroxylase-like	6.80939		23.9434
HL.SW.v1.0.G035783	0.00421781	2.5342	calcium-dependent protein kinase 1	3.07637		9.17023
HL.SW.v1.0.G035981	0.016353	4.70368	ribosomal protein s3	0.306661		1.9597
HL.SW.v1.0.G036063	0.0440701	4.14842	dna rna polymerases superfamily protein	0.284064		1.59743
HL.SW.v1.0.G036331	0.000200915	3.44033	kda class i heat shock	2.04659		8.47962
HL.SW.v1.0.G036407	0.0403071	2.55738	NA	3.60732		11.5824
HL.SW.v1.0.G036567	0.000335233	3.66653	tropinone reductase homolog	3.53085		15.5504
HL.SW.v1.0.G036659	8.52052e-08	9.11972	auxin-induced protein 15a-like	1.2199		13.3373
HL.SW.v1.0.G036702	1.75602e-06	3.73098	nac domain-containing protein 69	21.1061		94.8115
HL.SW.v1.0.G036795	0.00262453	21.8644	o-methyltransferase omt2	0.505048		15.9012
HL.SW.v1.0.G036821	0.00495136	6.70594	nac domain transcriptional regulator superfamily	0.424947		3.78898
HL.SW.v1.0.G036928	0.0312858	3.10941	10-deacetylbaccatin iii 10-o-acetyltransferase	12.2065		48.9096
HL.SW.v1.0.G036959	0.0159849	2.66774	bark storage protein a-like	27.2841		91.0205
HL.SW.v1.0.G036960	2.34218e-05	5.55792	glucose-6-phosphate 1-epimerase	1.37907		9.08604
HL.SW.v1.0.G037140	0.0484568	2.99901	endoribonuclease dicer homolog 2	0.642606		2.4311
HL.SW.v1.0.G037253	0.0411074	5.60607	probable lrr receptor-like serine threonine-protein kinase at3g47570	0.245666		1.97336
HL.SW.v1.0.G037339	0.0133451	2.97156	protein sulfur deficiency-induced 2-like	3.54293		12.5893
HL.SW.v1.0.G037381	0.00178632	37.2205	cytochrome family subfamily polypeptide 1 isoform 1	0.022421		3.62773
HL.SW.v1.0.G037453	0.00376368	2.86417	serine threonine-protein kinase	2.37764		8.05282
HL.SW.v1.0.G037587	0.000238669	3.03366	peptidyl-prolyl cis-trans isomerase chloroplastic	3.8306		14.0031
HL.SW.v1.0.G037615	0.0369047	17.4181	g-type lectin s-receptor-like serine threonine-protein kinase rlk1	0		1.0575
HL.SW.v1.0.G037623	4.21227e-06	4.34122	cell death-inducing p53-target protein 1 homolog	7.64966		38.2277
HL.SW.v1.0.G037661	6.26121e-05	5.4766	cyclic nucleotide gated channel 1 isoform 1	3.48782		24.095
HL.SW.v1.0.G037663	2.22868e-09	9.08146	protein nim1-interacting 3	3.58489		39.8488
HL.SW.v1.0.G037692	0.0450448	6.67717	palmitoyl-acyl carrier protein chloroplastic-like	0.214865		2.16108
HL.SW.v1.0.G037844	0.00357927	3.17042	receptor-like protein kinase feronia	2.43803		9.13829
HL.SW.v1.0.G037907	0.034556	2.52923	probable carboxylesterase 17	1.75916		5.57511
HL.SW.v1.0.G037970	0.00834786	21.3533	cytochrome oxidase subunit partial	0		1.2967
HL.SW.v1.0.G037973	0.00180824	24.1463	NA	0.0238379		2.08781
HL.SW.v1.0.G037985	5.44386e-05	4.86213	receptor-like protein kinase	1.83646		10.8346
HL.SW.v1.0.G038102	0.00045821	39.8846	NA	0		2.57216
HL.SW.v1.0.G038258	0.0198599	2.55875	lectin-domain containing receptor kinase -like	6.2496		18.3238
HL.SW.v1.0.G038408	0.000777105	6.37919	NA	0.984768		7.58513
HL.SW.v1.0.G038532	3.70418e-05	4.23284	glutathione s-transferase tau 7	3.80551		19.8669
HL.SW.v1.0.G038534	0.000800368	3.38741	probable glutathione s-transferase isoform x1	5.31301		22.3833
HL.SW.v1.0.G038590	0.00258682	4.18264	NA	0.735812		3.92798
HL.SW.v1.0.G038594	0.021995	3.23255	abc transporter c family member 3-like	0.968077		3.88701
HL.SW.v1.0.G038614	0.0126147	6.58543	protein nrt1 ptr family	0.439045		4.07105
HL.SW.v1.0.G038669	0.000125554	4.21687	protein fe superoxide dismutase 1	10.842		53.2211
HL.SW.v1.0.G038777	0.00333009	2.57702	NA	217.966		642.426
HL.SW.v1.0.G038832	1.52561e-10	112.945	somatic embryogenesis receptor kinase 1	0		7.18401
HL.SW.v1.0.G039101	0.0103492	3.60512	cationic peroxidase 1-like	16.0624		74.9141
HL.SW.v1.0.G039179	0.00318437	3.40117	NA	2.12218		9.05721
HL.SW.v1.0.G039202	3.46523e-05	3.20976	NA	25.6332		96.1346
HL.SW.v1.0.G039407	0.0125188	2.60712	serine carboxypeptidase-like 20	1.91873		5.95588
HL.SW.v1.0.G039499	0.00351469	8.40811	NA	0.215393		2.70736
HL.SW.v1.0.G039540	0.0236756	6.53652	cdp-diacylglycerol--serine o-phosphatidyltransferase 1 isoform x1	0.139714		1.44826
HL.SW.v1.0.G039544	3.02826e-05	4.59838	NA	1.98888		11.1345
HL.SW.v1.0.G039552	0.0031369	7.42858	probable rhamnogalacturonate lyase b	0.327151		3.41919
HL.SW.v1.0.G039775	0.0397878	2.57757	pollen-specific protein sf3	2.01094		6.5259
HL.SW.v1.0.G039901	0.000440984	4.08823	udp-glucose flavonoid 3-o-glucosyltransferase 6	6.61318		34.5177
HL.SW.v1.0.G040030	0.0146459	2.88943	fmn binding	1.56359		5.48871
HL.SW.v1.0.G040057	0.0371487	2.69552	alpha amylase family protein	2.61349		8.99745
HL.SW.v1.0.G040319	0.000114633	3.79476	rks1	4.1086		19.2203
HL.SW.v1.0.G040593	0.0280737	7.25917	cold-regulated 413 plasma membrane protein 1-like	0.434986		4.20188
HL.SW.v1.0.G040627	6.44419e-05	20.7933	NA	0.468909		12.4884
HL.SW.v1.0.G040927	1.5889e-05	3.68675	probable boi-related e3 ubiquitin-protein ligase 3	3.58704		15.8273
HL.SW.v1.0.G041064	2.05059e-24	863.239	50s ribosomal protein chloroplastic	0		56.6287
HL.SW.v1.0.G041074	6.90074e-05	3.10864	60s ribosomal protein l14-1-like	152.606		537.734
HL.SW.v1.0.G041211	0.00178916	3.84055	cysteine synthase-like	4.99155		24.1389
HL.SW.v1.0.G041394	0.000201104	2.63455	disease resistance protein	13.9909		43.4555
HL.SW.v1.0.G041438	0.00424532	2.60079	patatin-like protein 2	82.9591		250.792
HL.SW.v1.0.G041462	0.0132769	3.25159	lignin-forming anionic peroxidase	1.79058		6.90913
HL.SW.v1.0.G041523	0.00133257	2.89936	lrr receptor-like serine threonine-protein kinase	2.36356		8.11847
HL.SW.v1.0.G041673	0.000333675	34.6016	atpi synthase cf0 subunit partial	0		2.13446
HL.SW.v1.0.G041702	0.0280681	5.85289	serine threonine-protein kinase	0.264565		2.23784
HL.SW.v1.0.G042368	0.0131513	6.8846	p-loop containing nucleoside triphosphate hydrolases superfamily protein isoform 3	0.172476		1.73131
HL.SW.v1.0.G042387	0.0013472	2.52795	NA	26.6828		77.891
HL.SW.v1.0.G042553	0.00227202	2.82072	serine threonine-protein kinase	7.14273		24.0957
HL.SW.v1.0.G042560	0.000280321	5.38536	NA	0.695559		4.61002
HL.SW.v1.0.G042574	0.000620074	3.19853	probable serine threonine-protein kinase at1g18390	3.51823		13.4769
HL.SW.v1.0.G042640	0.000580767	4.62384	bark storage protein a-like	1.64603		8.74868
HL.SW.v1.0.G042674	4.40655e-05	7.13671	cyclic nucleotide-gated ion channel 1-like	0.88403		8.15545
HL.SW.v1.0.G042797	0.000211928	78.2637	kda class i heat shock protein	0		4.80991
HL.SW.v1.0.G042810	0.039675	2.67108	ubiquitin-conjugating enzyme e2 11	1.87564		6.37228
HL.SW.v1.0.G042827	0.00351157	2.50363	late blight resistance-like protein	25.8181		73.6342
HL.SW.v1.0.G042919	0.00685917	2.5791	peptide methionine sulfoxide reductase-like	137.046		402.308
HL.SW.v1.0.G042980	0.000780437	2.55559	probable calcium-binding protein cml41	17.0134		52.5721
HL.SW.v1.0.G043170	0.00716627	2.72106	phenylalanine ammonia- partial	32.7893		111.015
HL.SW.v1.0.G043256	0.000727892	2.85214	tmv resistance protein n-like	10.7995		36.9887
HL.SW.v1.0.G043283	5.84594e-06	5.3317	60 kda jasmonate-induced	5.60507		35.5544
HL.SW.v1.0.G043287	0.0133881	2.62383	chloroplast processing peptidase	1.62409		5.17554
HL.SW.v1.0.G043327	0.00197358	3.02108	aldehyde dehydrogenase family 2 member	12.6838		43.6346
HL.SW.v1.0.G043340	0.000178023	4.08519	wall-associated receptor kinase-like 9	6.16066		28.7148
HL.SW.v1.0.G043383	0.0327983	3.18594	NA	0.826748		3.30151
HL.SW.v1.0.G043549	0.00012053	3.18813	receptor-like protein kinase	35.127		127.674
HL.SW.v1.0.G043569	0.000302056	2.62162	cyclin-dependent kinases regulatory subunit 1-like	45.1095		143.745
HL.SW.v1.0.G043597	0.0401039	3.12517	non-specific lipid transfer protein precursor	0.625005		2.46537
HL.SW.v1.0.G043605	0.000436792	6.17582	glutamate decarboxylase-like	0.523316		4.29793
HL.SW.v1.0.G043721	0.0138107	4.44213	cysteine-rich receptor-like protein kinase 10	0.726601		3.79589
HL.SW.v1.0.G043831	0.00860786	3.1206	wall-associated receptor kinase-like 1	1.89506		6.90529
HL.SW.v1.0.G043906	0.000544406	2.74813	NA	16.0632		54.2285
HL.SW.v1.0.G043933	0.0415536	7.76936	fatty acyl- reductase 3-like	0.0624019		1.02536
HL.SW.v1.0.G043981	0.000129731	3.58119	serine-threonine protein plant-	21.2131		86.3233
HL.SW.v1.0.G044009	0.0229747	7.83755	16 kda phloem protein 2	0.115471		1.47404
HL.SW.v1.0.G044069	0.027593	8.93062	probable receptor-like protein kinase at1g67000	0.0896823		1.50464
HL.SW.v1.0.G044133	0.00018529	7.92184	NA	0.547462		5.68995
HL.SW.v1.0.G044161	0.00378255	2.70482	inorganic pyrophosphatase 1-like	4.05644		13.2836
HL.SW.v1.0.G044365	0.0241017	3.66341	receptor-like protein 12	0.553531		2.55372
HL.SW.v1.0.G044478	0.00043916	2.54117	basic helix-loop-helix dna-binding superfamily protein isoform 1	9.72326		29.6522
HL.SW.v1.0.G044828	0.0205738	2.72211	g-type lectin s-receptor-like serine threonine-protein kinase	1.30734		4.25625
HL.SW.v1.0.G044881	0.00220053	2.79205	-oxoglutarate 3-dioxygenase	9.92773		33.1045
HL.SW.v1.0.G044910	0.00344413	5.44751	probable mitochondrial chaperone bcs1-b	0.89697		6.42088
HL.SW.v1.0.G044998	3.10956e-05	2.92881	reticuline oxidase-like protein	17.345		61.8704
HL.SW.v1.0.G045020	7.51582e-05	3.79765	NA	2.2406		10.2935
HL.SW.v1.0.G045195	0.000843527	3.33003	NA	3.273		13.416
HL.SW.v1.0.G045222	0.00407747	30.8857	probable wrky transcription factor 24	0		1.99333
HL.SW.v1.0.G045252	3.42565e-07	3.48317	40s ribosomal protein s19-3	413.46		1722.42
HL.SW.v1.0.G045298	0.000750719	4.14329	dynamin-related protein 4c	2.93588		15.0401
HL.SW.v1.0.G045478	0.00525451	5.8637	udp-glycosyltransferase 87a1-like	0.289667		2.31719
HL.SW.v1.0.G045690	1.80331e-09	98.9835	50s ribosomal protein chloroplastic	0		6.19598
HL.SW.v1.0.G045728	8.33986e-05	3.5993	NA	9.54733		40.8172
HL.SW.v1.0.G045750	0.000295191	3.02576	sulfate transporter -like	5.28538		18.8404
HL.SW.v1.0.G045767	0.0203471	4.34406	mitotic spindle checkpoint protein bubr1	0.42666		2.41548
HL.SW.v1.0.G045777	0.0155095	6.06069	bidirectional sugar transporter n3	0.226812		1.96981
HL.SW.v1.0.G045793	0.0174832	3.79325	heterogeneous nuclear ribonucleoprotein f	0.629976		3.00733
HL.SW.v1.0.G045958	0.000611808	3.79807	NA	5.95751		28.4003
HL.SW.v1.0.G045991	3.68432e-05	92.4558	NA	0		5.8321
HL.SW.v1.0.G046029	0.0326025	3.33575	probable receptor-like protein kinase at5g24010	0.735861		3.1191
HL.SW.v1.0.G046143	0.014813	7.82731	flavonol synthase flavanone 3-hydroxylase-like	0.158011		1.95671
HL.SW.v1.0.G046153	0.0041292	3.55103	serine threonine-protein kinase	1.13177		4.95089
HL.SW.v1.0.G046260	0.00127658	2.92741	mitochondrial substrate carrier family isoform 3	2.16952		7.61512
HL.SW.v1.0.G046308	3.49386e-05	4.17347	phospholipase d alpha 1-like	6.89277		34.3298
HL.SW.v1.0.G046310	8.87595e-07	6.74625	ferredoxin--nadp embryo isozyme	1.93188		16.3691
HL.SW.v1.0.G046317	0.0448472	3.77884	7-deoxyloganetin glucosyltransferase-like	0.353645		1.7741
HL.SW.v1.0.G046542	0.0494006	2.57348	-coclaurine n-methyltransferase	1.17344		3.80963
HL.SW.v1.0.G046589	0.00612613	2.52339	dehydrodolichyl diphosphate syntase complex subunit nus1	3.27699		9.90964
HL.SW.v1.0.G046627	0.0154682	3.56162	NA	0.696267		3.0947
HL.SW.v1.0.G046717	7.07409e-05	16.4588	NA	0.182156		4.74898
HL.SW.v1.0.G046735	0.0279974	4.44435	protein bonzai 3	0.344546		2.10097

## Sheet: Down-Regulated
				Control (RPKM)		HLVd+CBCVd (RPKM)
Feature ID	P-Value	Fold Change	Annotations	Average		Average
HL.SW.v1.0.G000013	0.0218992	-7.22539	retrotransposon ty1-copia subclass	1.44134		0.183778
HL.SW.v1.0.G000014	5.62707e-05	-3.27432	probable glutathione s-transferase	465.811		169.495
HL.SW.v1.0.G000015	2.79156e-07	-6.28743	probable glutathione s-transferase	32.9703		6.32698
HL.SW.v1.0.G000033	0.00215241	-3.27609	pan domain-containing protein at5g03700	4.17298		1.46181
HL.SW.v1.0.G000113	2.47419e-06	-4.07406	NA	67.4906		20.1703
HL.SW.v1.0.G000136	0.0256485	-4.81428	probable pectate lyase 8	1.57728		0.347415
HL.SW.v1.0.G000140	0.0262622	-4.36529	mitochondrial chaperone bcs1	2.26173		0.543637
HL.SW.v1.0.G000150	0.032576	-3.38543	probable sulfate transporter	1.89497		0.629996
HL.SW.v1.0.G000155	0.00084495	-3.35383	NA	10.0158		3.48273
HL.SW.v1.0.G000177	3.27885e-09	-5.21151	NA	92.1365		21.0355
HL.SW.v1.0.G000205	0.0262404	-10.8281	NA	11.0624		1.14055
HL.SW.v1.0.G000306	0.0134649	-3.03722	sterol methyltransferase 1	8.75053		3.57745
HL.SW.v1.0.G000330	0.0136715	-6.57015	serine threonine-protein kinase-like protein acr4	1.48659		0.205131
HL.SW.v1.0.G000511	0.0126118	-10.6754	NA	1.61494		0.119291
HL.SW.v1.0.G000553	9.0651e-06	-5.84399	NA	72.1285		14.8636
HL.SW.v1.0.G000599	8.9531e-05	-4.52517	NA	5.14091		1.29112
HL.SW.v1.0.G000754	0.00478216	-3.92075	zeatin o-glucosyltransferase-like	3.53743		1.03274
HL.SW.v1.0.G000990	7.78718e-05	-3.3658	udp-glycosyltransferase 73c3	46.4441		16.0934
HL.SW.v1.0.G001002	5.98811e-05	-3.49144	anthocyanidin 3-o-glucoside 5-o-glucosyltransferase 2-like	93.4895		32.4206
HL.SW.v1.0.G001060	0.000101721	-3.93663	NA	33.4053		10.1733
HL.SW.v1.0.G001099	0.00533598	-21.8388	transcription factor	2.66395		0.0737631
HL.SW.v1.0.G001236	0.000294191	-3.78521	NA	16.319		5.11164
HL.SW.v1.0.G001365	0.0259914	-3.9106	basic helix-loop-helix dna-binding superfamily	1.78839		0.494597
HL.SW.v1.0.G001383	0.000843044	-6.60652	g-type lectin s-receptor-like serine threonine-protein kinase rlk1	4.06264		0.67204
HL.SW.v1.0.G001458	0.0357605	-16.3035	ubiquitin-40s ribosomal protein s27a-like	0.821847		0
HL.SW.v1.0.G001568	9.78813e-05	-3.54249	protein transparent testa 12-like	27.2078		8.97508
HL.SW.v1.0.G001680	0.0011506	-2.8026	hypothetical protein L484_001489	17.2149		7.17482
HL.SW.v1.0.G001696	0.00580528	-3.79403	universal stress protein a-like protein	4.95412		1.51351
HL.SW.v1.0.G001761	0.048936	-2.71444	auxin transporter-like protein 3	2.9919		1.25723
HL.SW.v1.0.G001828	0.000602183	-2.66633	cytochrome p450 94a1	685.974		309.896
HL.SW.v1.0.G001980	5.59898e-10	-23.6834	proline-rich receptor-like protein kinase perk9	22.2823		1.05022
HL.SW.v1.0.G002060	0.00153423	-2.51412	protein aspartic protease in guard cell 1-like	60.963		29.5096
HL.SW.v1.0.G002074	3.47744e-06	-4.56002	NA	13.2568		3.42489
HL.SW.v1.0.G002082	0.000725531	-2.6008	uncharacterized calcium-binding protein at1g02270	20.3914		9.08484
HL.SW.v1.0.G002367	0.014669	-2.59721	gtp cyclohydrolase 1	4.22497		1.89553
HL.SW.v1.0.G002393	0.00397724	-7.46451	probable xyloglucan endotransglucosylase hydrolase protein b	11.0117		1.69053
HL.SW.v1.0.G002546	0.0317304	-3.03198	NA	2.41175		0.890599
HL.SW.v1.0.G002750	0.00170644	-4.95006	eukaryotic translation initiation factor 5a	6.74481		1.5971
HL.SW.v1.0.G002770	0.000191728	-3.74356	dehydration-responsive element-binding protein 1d	9.87234		3.05601
HL.SW.v1.0.G002917	0.000209542	-2.64349	NA	36.1357		16.5118
HL.SW.v1.0.G002967	0.00554281	-5.36939	cytochrome p450 714a1-like	26.9607		5.90023
HL.SW.v1.0.G003071	8.86384e-05	-3.83596	rna binding-like protein	13.1263		3.8962
HL.SW.v1.0.G003187	4.71091e-06	-6.28681	NA	23.1485		4.4533
HL.SW.v1.0.G003194	9.0742e-05	-3.13769	-mandelonitrile lyase 2-like	16.8962		6.3037
HL.SW.v1.0.G003247	0.00313528	-3.6296	basic blue protein	13.5672		4.53141
HL.SW.v1.0.G003303	0.011916	-2.87051	ribosomal l1 domain-containing protein 1-like	5.10089		2.08478
HL.SW.v1.0.G003395	6.0807e-05	-6.31404	zeaxanthin chloroplastic-like	13.0023		2.54815
HL.SW.v1.0.G003663	0.0324463	-4.16376	mitogen-activated protein kinase kinase kinase npk1-like	1.92508		0.492084
HL.SW.v1.0.G003670	0.0129524	-2.94009	probable xyloglucan endotransglucosylase hydrolase protein 8	5.64819		2.28608
HL.SW.v1.0.G003702	0.00914688	-3.16916	NA	3.01162		1.07652
HL.SW.v1.0.G003760	0.0185633	-2.98694	NA	8.7267		3.25332
HL.SW.v1.0.G004143	2.5683e-05	-5.56706	non-specific lipid-transfer protein 2	32.749		6.99491
HL.SW.v1.0.G004304	0.00370566	-4.69198	cellulose synthase-like protein e6	13.9856		3.19549
HL.SW.v1.0.G004305	0.003557	-2.98113	cellulose synthase-like protein e6	10.8365		4.08556
HL.SW.v1.0.G004315	0.0018558	-3.85948	NA	9.62075		2.76906
HL.SW.v1.0.G004596	0.00334752	-62.6563	NA	3.57737		0
HL.SW.v1.0.G004873	0.0101394	-2.62625	endo-glucanase 2 family protein	4.54784		2.0689
HL.SW.v1.0.G004874	0.00168228	-4.12606	endo- -beta-glucanase	4.77483		1.38614
HL.SW.v1.0.G004955	0.000498585	-2.64164	NA	42.4992		18.9984
HL.SW.v1.0.G004996	0.0302226	-3.37453	cytochrome p450 81d11-like	45.009		17.6953
HL.SW.v1.0.G005031	0.000185896	-3.8511	superoxide dismutase	19.3522		6.01482
HL.SW.v1.0.G005127	0.00172086	-5.38025	clavaminate synthase-like protein at3g21360	3.79104		0.786443
HL.SW.v1.0.G005173	1.97958e-06	-3.49964	NA	127.973		44.2729
HL.SW.v1.0.G005280	0.0333038	-5.29649	histone h4	5.05733		0.992152
HL.SW.v1.0.G005352	0.0489937	-3.12714	glucan endo- -beta- basic isoform-like	52.2849		19.0007
HL.SW.v1.0.G005428	0.0138506	-2.57922	apoptosis-inducing factor 2-like	22.0518		9.73527
HL.SW.v1.0.G005555	0.00138088	-6.14783	cationic peroxidase 2	137.141		26.2155
HL.SW.v1.0.G005565	1.94912e-05	-4.34343	translocator protein homolog	7.39563		1.96925
HL.SW.v1.0.G005672	0.00362781	-3.7353	NA	85.5694		28.0898
HL.SW.v1.0.G005788	0.000849305	-3.28608	NA	50.3743		18.9266
HL.SW.v1.0.G005918	0.00014237	-18.8793	retrotransposon gag protein	2.17346		0.0746658
HL.SW.v1.0.G005995	0.00296078	-2.67706	NA	23.5517		10.7773
HL.SW.v1.0.G006009	0.00495841	-2.51461	dnaj homolog subfamily b member 1	28.2088		13.5722
HL.SW.v1.0.G006052	0.0223169	-19.4984	calcium-binding protein cml37	0.976349		0
HL.SW.v1.0.G006167	0.000163104	-3.70959	NA	10.7832		3.4961
HL.SW.v1.0.G006174	0.0442627	-2.61886	rubber elongation factor	2.42636		1.05069
HL.SW.v1.0.G006306	0.000281476	-3.0326	heavy-metal-associated domain-containing protein	10.3755		4.0575
HL.SW.v1.0.G006648	0.00202883	-88.8871	NA	5.11511		0
HL.SW.v1.0.G006649	0.00184925	-20.5061	NA	7.23731		0.333362
HL.SW.v1.0.G006713	0.000867029	-4.25732	lrr receptor-like serine threonine-protein kinase fls2	6.69709		1.8164
HL.SW.v1.0.G006740	0.0220804	-8.1141	mlp-like protein 423	1.66672		0.184926
HL.SW.v1.0.G006772	0.000426239	-2.91908	Methyltransferases	233.857		97.0191
HL.SW.v1.0.G006807	0.0231596	-2.66821	glucan endo- -beta-glucosidase 11 isoform 3	23.5094		11.0117
HL.SW.v1.0.G006970	0.00870217	-3.11044	NA	11.8748		4.28818
HL.SW.v1.0.G007425	0.0137906	-6.12751	gtp-binding nuclear protein	50.2844		10.8145
HL.SW.v1.0.G007775	0.00982446	-2.95948	ethylene-responsive transcription factor abr1-like isoform x2	300.549		127.306
HL.SW.v1.0.G007948	0.0268949	-28.312	NA	1.47364		0
HL.SW.v1.0.G007949	3.24466e-06	-60.5912	NA	3.15956		0
HL.SW.v1.0.G008011	8.70838e-06	-3.62558	histone h2b	182.494		60.9315
HL.SW.v1.0.G008248	0.0080436	-8.08308	NA	6.93709		0.938859
HL.SW.v1.0.G008409	0.000245261	-5.88607	bidirectional sugar transporter sweet4	7.70735		1.51758
HL.SW.v1.0.G008465	1.14004e-06	-5.94198	NA	31.2466		6.27318
HL.SW.v1.0.G008513	2.11804e-07	-3.64128	histone h2b	403.37		129.172
HL.SW.v1.0.G008689	0.0032478	-6.92542	indole-3-acetic acid-induced protein arg7-like	2.69885		0.376357
HL.SW.v1.0.G008743	0.018571	-3.68384	atp synthase cf0 subunit iii	1.94037		0.585535
HL.SW.v1.0.G008785	1.88458e-06	-4.94026	probable histone	374.451		92.3639
HL.SW.v1.0.G008838	0.00973878	-3.53514	wound-induced protein win2	17.9024		5.96666
HL.SW.v1.0.G009004	0.00243875	-2.81181	u-box domain-containing protein 19-like	13.6075		5.60278
HL.SW.v1.0.G009056	0.00107301	-2.74423	zinc ring finger protein 3	10.6896		4.58075
HL.SW.v1.0.G009071	6.08438e-05	-3.30727	uncharacterized pkhd-type hydroxylase at1g22950-like	40.2369		14.581
HL.SW.v1.0.G009150	0.0239748	-2.79606	zinc finger a20 and an1 domain-containing stress-associated protein 5	3.13546		1.2548
HL.SW.v1.0.G009219	0.0485936	-3.47702	NA	2.05896		0.684332
HL.SW.v1.0.G009286	0.00735815	-6.51665	NA	2.43069		0.382408
HL.SW.v1.0.G009607	2.30054e-10	-12.0234	udp-glucose flavonoid 3-o-glucosyltransferase 6	46.6963		4.66208
HL.SW.v1.0.G009608	1.6845e-07	-7.4246	anthocyanidin 3-o-glucosyltransferase 2-like	13.612		2.16124
HL.SW.v1.0.G009696	0.0161094	-10.199	NA	0.940189		0.0528335
HL.SW.v1.0.G009703	0.00410552	-65.2465	NA	3.73344		0
HL.SW.v1.0.G009834	8.79045e-05	-2.67032	protein phosphatase 2c 37	44.3906		19.8544
HL.SW.v1.0.G009913	2.81602e-06	-3.67999	fiber protein fb11	25.5423		8.19738
HL.SW.v1.0.G010018	0.000997588	-2.86202	transcription factor pcl1	10.1792		4.18997
HL.SW.v1.0.G010067	0.000533024	-2.87119	tropinone reductase-like protein	12.2529		4.96564
HL.SW.v1.0.G010222	0.0449072	-4.76449	isocitrate lyase	1.42994		0.301358
HL.SW.v1.0.G010327	0.016345	-3.03213	wat1-related protein at4g08300-like	5.6466		2.20423
HL.SW.v1.0.G010338	8.5106e-07	-4.42451	2-alkenal reductase (nadp(+)-dependent)-like	154.649		41.8629
HL.SW.v1.0.G010412	0.0125939	-2.53608	gibberellin 2-beta-dioxygenase 2	5.40739		2.4716
HL.SW.v1.0.G010958	3.34499e-05	-4.05368	hydrophobic protein rci2a-like	101.287		29.5318
HL.SW.v1.0.G011045	0.00248643	-39.6006	expansin-like b1	3.25027		0.0334295
HL.SW.v1.0.G011302	0.00559408	-2.63616	long chain acyl- synthetase 8-like	7.4357		3.28843
HL.SW.v1.0.G011333	0.0444648	-3.76613	NA	1.52111		0.426201
HL.SW.v1.0.G011489	0.0269207	-2.87432	udp-glycosyltransferase 89b1-like	2.63607		1.04591
HL.SW.v1.0.G011999	0.00999862	-3.43929	ring-h2 finger protein atl74-like	4.17887		1.40287
HL.SW.v1.0.G012174	0.000176353	-7.79091	atp synthase f1 subunit 1	4.45788		0.64998
HL.SW.v1.0.G012240	1.03989e-08	-21.6468	copia protein isoform x1	11.7994		0.58518
HL.SW.v1.0.G012333	0.0139525	-3.06763	lrr receptor-like serine threonine-protein kinase fls2	2.94014		1.08944
HL.SW.v1.0.G012387	0.00367711	-3.48998	nitrate transporter	4.21381		1.35445
HL.SW.v1.0.G012536	0.000310096	-3.06345	zinc finger family protein	20.8228		8.14897
HL.SW.v1.0.G013120	0.0199461	-3.17668	NA	2.9546		1.06555
HL.SW.v1.0.G013213	0.00164023	-2.52203	probable folate-biopterin transporter 7	11.6589		5.50913
HL.SW.v1.0.G013226	0.000245511	-3.58254	cytochrome p450 89a2-like	7.37891		2.45154
HL.SW.v1.0.G013233	0.00199187	-2.56455	dehydrin rab18	52.0321		24.7184
HL.SW.v1.0.G013310	0.00507202	-27.1221	mlp-like protein 28	2.62259		0.0471934
HL.SW.v1.0.G013373	0.00820203	-3.15256	phosphoenolpyruvate carboxylase kinase 1-like	4.61154		1.64532
HL.SW.v1.0.G013516	1.34781e-09	-5.43424	f-box kelch-repeat protein at1g80440-like	54.9886		11.8317
HL.SW.v1.0.G013588	2.79052e-08	-6.64955	NA	18.3498		3.20397
HL.SW.v1.0.G013599	0.000125533	-3.21248	f-box kelch-repeat protein at1g15670-like	135.423		52.2933
HL.SW.v1.0.G013910	2.94234e-05	-4.24427	udp-glucose flavonoid 3-o-glucosyltransferase 6	42.0997		11.8366
HL.SW.v1.0.G014145	0.0106424	-3.57771	s-adenosyl-l-methionine-dependent methyltransferases superfamily protein	3.10715		0.970431
HL.SW.v1.0.G014567	0.0243005	-4.37593	pathogenesis-related protein p2	9.89934		2.70951
HL.SW.v1.0.G014850	0.00575769	-2.66741	PREDICTED: uncharacterized protein LOC102610275	11.6654		5.28634
HL.SW.v1.0.G015212	0.00990811	-31.3238	mediator of rna polymerase ii transcription subunit 32	1.61899		0
HL.SW.v1.0.G015272	0.000107409	-3.45055	hydroquinone glucosyltransferase	12.1409		4.1905
HL.SW.v1.0.G015373	0.000453349	-3.01617	nitronate monooxygenase	98.8995		38.2397
HL.SW.v1.0.G015566	0.0332275	-10.6408	heat shock 70 kda mitochondrial	0.779322		0.029223
HL.SW.v1.0.G015633	0.000853953	-2.6628	della protein gai-like	47.8602		21.9923
HL.SW.v1.0.G015689	0.0137548	-12.3595	blue copper protein	5.75961		0.470148
HL.SW.v1.0.G015717	0.0251111	-3.1446	protein mizu-kussei 1-like	2.73051		1.00101
HL.SW.v1.0.G015791	7.11113e-05	-3.1613	NA	496.398		191.552
HL.SW.v1.0.G015960	0.0391509	-2.65769	ring u-box domain-containing protein isoform 2	2.80613		1.19755
HL.SW.v1.0.G016165	0.00293708	-2.67394	mlp-like protein 31	9.58566		4.31429
HL.SW.v1.0.G016323	0.00839324	-3.33639	aquaporin tip2-1	8.15991		2.93209
HL.SW.v1.0.G016336	0.0249921	-8.49795	NA	1.32711		0.129321
HL.SW.v1.0.G016366	0.0226115	-5.0679	probable pectinesterase pectinesterase inhibitor 7	1.23169		0.237262
HL.SW.v1.0.G016378	0.0019957	-2.51568	no apical meristem family protein	181.992		85.3722
HL.SW.v1.0.G016526	0.0443341	-4.46527	glucan endo- -beta- basic isoform-like	2.6816		0.648419
HL.SW.v1.0.G016575	0.0478896	-2.54341	cytochrome p450 78a5-like	3.24014		1.48064
HL.SW.v1.0.G016677	0.00044433	-3.08279	isoflavone 2 -hydroxylase	162.656		62.579
HL.SW.v1.0.G016832	0.000269108	-2.62543	superoxide dismutase	82.5879		37.2996
HL.SW.v1.0.G017005	7.98001e-05	-3.35526	19-like isoform 2	478.727		171.615
HL.SW.v1.0.G017122	0.00706889	-3.63051	ribonuclease h protein at1g65750	2.92538		0.9044
HL.SW.v1.0.G017131	0.00168655	-2.80569	40s ribosomal protein s30	7.09697		3.01542
HL.SW.v1.0.G017184	0.00919574	-5.25828	dna rna polymerases superfamily protein	1.90947		0.373197
HL.SW.v1.0.G017212	0.0364718	-9.5015	pathogenesis-related protein 1-like	1.82056		0.173402
HL.SW.v1.0.G017226	0.000251333	-2.80896	thioredoxin h-type-like	559.907		235.749
HL.SW.v1.0.G017557	0.00118839	-14.3142	anthranilate synthase component i- chloroplastic-like	1.63194		0.0759188
HL.SW.v1.0.G017641	9.60145e-09	-4.01631	probable 1-acylglycerol-3-phosphate o-acyltransferase	208.353		62.222
HL.SW.v1.0.G017809	0.00197298	-78.3175	NA	4.49287		0
HL.SW.v1.0.G017821	0.0188414	-2.57867	probable sulfate transporter	6.34093		2.91073
HL.SW.v1.0.G017850	5.10922e-06	-58.1123	2-hydroxyisoflavanone dehydratase-like	3.03181		0
HL.SW.v1.0.G017979	0.00422727	-2.73467	atpase subunit 9	5.33786		2.29129
HL.SW.v1.0.G018049	2.19867e-05	-4.29985	isoflavone 2 -hydroxylase	430.606		122.178
HL.SW.v1.0.G018078	0.0225026	-8.39449	1-aminocyclopropane-1-carboxylate synthase	3.05397		0.354103
HL.SW.v1.0.G018091	0.0115772	-23.2374	metal-dependent phosphohydrolase isoform 1	1.21328		0
HL.SW.v1.0.G018130	0.000378738	-7.86405	phospholipase a1-iigamma	8.17065		1.20523
HL.SW.v1.0.G018135	0.000464024	-2.99646	probable carrier protein at5g56450	11.657		4.63838
HL.SW.v1.0.G018173	1.88578e-05	-3.34136	NA	39.7895		13.781
HL.SW.v1.0.G018222	0.0387051	-2.73837	NA	7.46232		3.10903
HL.SW.v1.0.G018371	0.00789405	-2.58452	NA	12.4604		5.83166
HL.SW.v1.0.G018389	0.0139813	-3.12819	metallothionein-like protein	3996.73		1422.58
HL.SW.v1.0.G018587	1.39857e-05	-2.74423	transcription factor myb44-like	1023.5		440.698
HL.SW.v1.0.G018638	0.0445378	-5.8633	ribosomal protein s7	1.18836		0.180265
HL.SW.v1.0.G019173	0.000847559	-2.61026	NA	24.7003		11.1265
HL.SW.v1.0.G019190	0.0191434	-4.06723	wat1-related protein at4g08290	2.72668		0.736852
HL.SW.v1.0.G019201	0.031714	-2.73591	wd repeat-containing protein 26-like	14.9521		6.88903
HL.SW.v1.0.G019691	0.0170499	-3.5235	lignin-forming anionic peroxidase	2.32335		0.728563
HL.SW.v1.0.G019743	0.00143554	-2.96691	casp-like protein vit_05s0020g01820	14.9526		5.87107
HL.SW.v1.0.G019779	0.00511559	-3.25651	transcription factor tcp9	10.9304		3.74523
HL.SW.v1.0.G019931	0.000160231	-16.7824	NA	1.98963		0.0766652
HL.SW.v1.0.G020203	3.10349e-05	-3.38595	udp-glucose 4-epimerase gepi48	14.9211		5.26147
HL.SW.v1.0.G020215	0.0103757	-4.5663	trihelix transcription factor asil1	1.79179		0.414028
HL.SW.v1.0.G020232	0.0274812	-2.80848	cytidine deoxycytidylate deaminase family protein	14.6436		6.1019
HL.SW.v1.0.G020245	0.017308	-3.12037	e3 ubiquitin-protein ligase at4g11680	2.95298		1.0669
HL.SW.v1.0.G020301	0.00893207	-48.2532	NA	2.32589		0
HL.SW.v1.0.G020350	0.00504136	-7.52219	NA	2.88577		0.398716
HL.SW.v1.0.G020404	0.028204	-26.8342	pentatricopeptide repeat-containing protein chloroplastic	1.28496		0
HL.SW.v1.0.G020430	0.00151254	-2.68026	rna-binding family	7.56522		3.31518
HL.SW.v1.0.G020472	0.00306744	-30.884	ubiquitin-40s ribosomal protein s27a-like	1.55944		0
HL.SW.v1.0.G020539	0.000502086	-2.66346	transcription factor bhlh147-like	63.8168		29.0052
HL.SW.v1.0.G020622	0.00121304	-13.3055	NA	1.59327		0.0813758
HL.SW.v1.0.G020940	0.00523072	-2.93842	reticuline oxidase-like protein	37.5252		15.5752
HL.SW.v1.0.G020975	0.0032178	-2.85389	casein kinase i-like	8.84879		3.68127
HL.SW.v1.0.G021028	1.74981e-05	-3.26721	anthocyanidin 3-o-glucoside 5-o-glucosyltransferase 2-like	34.1184		12.7126
HL.SW.v1.0.G021123	0.00735765	-2.55568	atpase subunit 9	5.9895		2.78171
HL.SW.v1.0.G021183	0.0488992	-2.67126	pyruvate decarboxylase 1	7.23104		3.18189
HL.SW.v1.0.G021195	7.99402e-05	-2.81977	NA	333.086		141.961
HL.SW.v1.0.G021310	0.000116505	-25.6659	NA	3.72976		0.115279
HL.SW.v1.0.G021311	0.0365302	-5.00939	NA	19.2133		4.58017
HL.SW.v1.0.G021312	0.000956615	-69.1092	NA	5.45801		0.0247805
HL.SW.v1.0.G021317	0.00983163	-2.6937	cytochrome p450 78a3	9.15501		3.8666
HL.SW.v1.0.G021354	0.0246023	-15.4424	cellulase protein	1.53362		0.0518748
HL.SW.v1.0.G021591	0.0168961	-3.49119	squamosa promoter-binding-like protein 7	2.26505		0.731591
HL.SW.v1.0.G021683	1.55574e-09	-4.55705	5 -adenylylsulfate reductase chloroplastic-like	79.3311		20.164
HL.SW.v1.0.G021720	0.0106725	-5.12787	mlp-like protein 28	1.93538		0.40946
HL.SW.v1.0.G021780	0.0168259	-5.00154	ribosomal protein s7	1.71936		0.338721
HL.SW.v1.0.G021791	0.000591585	-3.78163	octicosapeptide phox bem1p family protein isoform 1	88.548		28.6145
HL.SW.v1.0.G021814	0.0270662	-3.19884	atp synthase cf0 subunit iii	2.08309		0.722367
HL.SW.v1.0.G021903	1.74883e-05	-5.66333	NA	8.3862		1.69302
HL.SW.v1.0.G022119	8.08121e-05	-3.22826	udp-glucose flavonoid 3-o-glucosyltransferase 6	66.4978		24.2625
HL.SW.v1.0.G022354	0.00300093	-2.94508	NA	9.18768		3.68776
HL.SW.v1.0.G022436	0.026373	-3.43293	auxin transporter-like protein 2	1.78703		0.57816
HL.SW.v1.0.G022466	0.0192847	-4.51353	glucan endo- -beta- basic isoform-like	21.0348		5.39338
HL.SW.v1.0.G022503	2.68189e-05	-4.92907	NA	53.2751		13.5848
HL.SW.v1.0.G022504	0.000528385	-4.05898	probable glutathione s-transferase para	17.2467		5.10318
HL.SW.v1.0.G022522	9.84164e-05	-2.68213	glutathione s-transferase	30.9368		13.7252
HL.SW.v1.0.G022720	0.0306808	-3.31976	wat1-related protein at5g07050-like	2.45403		0.814629
HL.SW.v1.0.G022768	0.000254923	-4.98157	NA	21.3501		4.8942
HL.SW.v1.0.G022886	0.00686407	-12.4313	NA	1.83031		0.12264
HL.SW.v1.0.G022888	0.0136272	-3.36857	phloem protein 2-	2.91159		0.992786
HL.SW.v1.0.G022890	0.00785211	-2.53704	f-box protein pp2-b12	26.8467		13.2537
HL.SW.v1.0.G022891	0.000390824	-5.00542	f-box protein pp2-b10-like	20.7468		5.12255
HL.SW.v1.0.G023034	0.0156581	-4.48515	isoflavone 2 -hydroxylase-like isoform x1	43.6988		13.2523
HL.SW.v1.0.G023441	0.0267662	-6.24325	NA	1.66334		0.267514
HL.SW.v1.0.G023598	0.000127	-3.05626	alpha- -glucan-protein synthase	16.6532		6.47787
HL.SW.v1.0.G023604	0.000375612	-2.53382	probable wrky transcription factor 29	48.0278		22.8737
HL.SW.v1.0.G023862	0.0425582	-3.4928	NA	1.44454		0.454617
HL.SW.v1.0.G023909	0.00138604	-2.91985	arginine and glutamate-rich protein 1-like isoform x2	12.3145		5.04843
HL.SW.v1.0.G024223	0.0180447	-3.60213	dynamin-related protein 4c	2.44618		0.795694
HL.SW.v1.0.G024263	0.000509812	-3.04791	upf0737 protein	12.0031		4.5945
HL.SW.v1.0.G024273	0.00388135	-13.2617	f-box lrr-repeat protein 4	1.73515		0.092226
HL.SW.v1.0.G024311	0.0409233	-22.4611	NA	1.23279		0
HL.SW.v1.0.G024362	3.79412e-10	-17.3505	myb-related protein 305	6.99938		0.41967
HL.SW.v1.0.G024400	0.0119576	-3.33762	mannitol dehydrogenase	21.7108		7.29425
HL.SW.v1.0.G025118	0.000380044	-4.60827	cytochrome p450 82a3	29.5715		8.15599
HL.SW.v1.0.G025122	0.000265394	-3.56475	probable aldo-keto reductase 1-like	27.6627		9.58949
HL.SW.v1.0.G025454	0.0251533	-2.51791	got1 sft2-like vescicle transport protein family isoform 1	3.40106		1.58375
HL.SW.v1.0.G025519	1.28266e-05	-3.21162	hypothetical protein glysoja_029018	21.4372		7.92135
HL.SW.v1.0.G026089	0.000356349	-3.53725	f-box protein at1g67340-like	15.4451		5.25094
HL.SW.v1.0.G026183	0.0474857	-3.62952	nudix hydrolase 22	1.92663		0.571807
HL.SW.v1.0.G026387	8.58282e-07	-3.68891	NA	279.119		91.136
HL.SW.v1.0.G026390	0.0257633	-19.7936	transposon pong sub-class	0.994578		0
HL.SW.v1.0.G026449	0.000102974	-4.09454	NA	414.978		121.409
HL.SW.v1.0.G026495	5.18161e-07	-9.75847	s-adenosylmethionine decarboxylase proenzyme 3	6.5956		0.748002
HL.SW.v1.0.G026504	0.00335979	-10.0559	NA	1.89768		0.174761
HL.SW.v1.0.G026599	0.0133478	-3.52732	NA	3.04163		0.98399
HL.SW.v1.0.G026616	0.0318601	-4.86455	pathogenesis-related protein 1-like	6.48196		1.58238
HL.SW.v1.0.G026664	0.0176921	-3.86921	NA	3.08121		0.919256
HL.SW.v1.0.G026807	0.00578941	-2.8164	ribulose- -bisphosphate carboxylase oxygenase large subunit	7.52215		3.03584
HL.SW.v1.0.G026816	1.09982e-06	-4.00593	NA	51.7031		15.325
HL.SW.v1.0.G027128	0.0299851	-4.19379	lysosomal pro-x carboxypeptidase	1.55809		0.389121
HL.SW.v1.0.G027283	0.0165316	-12.443	NA	0.985988		0.0354949
HL.SW.v1.0.G027376	0.00729691	-6.77542	NA	2.10462		0.301803
HL.SW.v1.0.G027395	0.00135037	-2.66611	poly polymerase	22.2944		9.55216
HL.SW.v1.0.G027506	0.00103295	-3.40862	leucine-rich repeat extensin-like protein 2	8.19495		2.81616
HL.SW.v1.0.G027514	2.34493e-05	-3.1225	ferritin- chloroplastic-like	30.0156		11.3539
HL.SW.v1.0.G027854	0.0258405	-5.38718	NA	1.2391		0.221978
HL.SW.v1.0.G028176	0.0165468	-2.58335	NA	5.21836		2.3817
HL.SW.v1.0.G028523	0.000714771	-2.59105	auxin-responsive protein iaa11 isoform x1	17.7586		7.9785
HL.SW.v1.0.G028623	0.00199341	-2.86923	1-aminocyclopropane-1-carboxylate oxidase-3-like protein	77.0394		30.1142
HL.SW.v1.0.G028637	0.00878061	-2.79076	flavonol synthase flavanone 3-hydroxylase-like	5.9899		2.59661
HL.SW.v1.0.G028648	3.88895e-10	-134.935	50s ribosomal protein chloroplastic	7.22334		0
HL.SW.v1.0.G028781	0.00109734	-2.66099	chaperone protein dnaj 20	33.9943		15.1712
HL.SW.v1.0.G029020	0.000130459	-2.80211	NA	2162.85		941.074
HL.SW.v1.0.G029053	0.0114366	-2.77403	protochlorophyllide-dependent translocon component chloroplastic-like	3.92655		1.64659
HL.SW.v1.0.G029078	0.00397161	-4.80625	NA	2.96676		0.682432
HL.SW.v1.0.G029324	7.32707e-06	-5.30668	chloroplast cu zn superoxide dismutase	26.9511		6.15043
HL.SW.v1.0.G029346	0.000347558	-3.76884	endo- -beta-glucanase	11.4679		3.74714
HL.SW.v1.0.G029378	5.72741e-09	-6.03696	NA	42.7256		8.19034
HL.SW.v1.0.G029568	0.000148859	-12.4586	NA	2.67151		0.195471
HL.SW.v1.0.G029651	0.00272045	-3.00553	NA	13.3423		5.20581
HL.SW.v1.0.G029738	0.00420391	-2.9751	glutaredoxin family protein	6.27437		2.50001
HL.SW.v1.0.G029763	0.0307366	-3.58719	transcription factor fer-like iron deficiency-induced transcription factor-like	2.16385		0.670775
HL.SW.v1.0.G029834	0.0124925	-4.29819	cytochrome p450	2.57128		0.662959
HL.SW.v1.0.G029947	0.00127522	-3.70435	mft-like protein	4.17964		1.30186
HL.SW.v1.0.G029955	0.00871861	-2.93877	sufe-like protein chloroplastic isoform x1	6.79995		2.79197
HL.SW.v1.0.G030016	0.00208649	-5.05887	stress responsive a b barrel domain	42.5335		9.66883
HL.SW.v1.0.G030052	0.0154126	-4.03335	2-oxoisovalerate dehydrogenase subunit beta mitochondrial	1.97614		0.52041
HL.SW.v1.0.G030341	8.99395e-07	-4.05027	glutathione s-transferase-like	140.318		41.785
HL.SW.v1.0.G030422	0.000102682	-4.08392	NA	27.1073		8.2061
HL.SW.v1.0.G030605	0.0086427	-2.68431	ethylene-responsive transcription factor erf109-like	111.879		50.4181
HL.SW.v1.0.G030615	0.032804	-11.8577	retrotransposon ty3-gypsy subclass	0.841743		0.0266625
HL.SW.v1.0.G030719	0.000128762	-4.64311	ethylene-responsive transcription factor erf026-like	60.1199		15.5392
HL.SW.v1.0.G030757	0.012121	-2.53908	NA	4.90758		2.25928
HL.SW.v1.0.G030815	0.000155234	-3.44031	zinc finger protein constans-like 2	29.2146		9.93537
HL.SW.v1.0.G030889	0.00185654	-3.8876	methylenetetrahydrofolate reductase 2-like	4.52311		1.30735
HL.SW.v1.0.G030981	0.0240255	-2.51667	sugar transporter erd6-like 7	3.8414		1.74944
HL.SW.v1.0.G031087	0.00720525	-2.89154	atpase subunit 9	4.90177		1.97675
HL.SW.v1.0.G031331	0.0271025	-2.92048	tubulin-folding cofactor c-like	2.68406		1.04925
HL.SW.v1.0.G031347	0.0021357	-2.70748	cytokinin riboside 5 -monophosphate phosphoribohydrolase log5-like	17.9334		7.68892
HL.SW.v1.0.G031640	0.0196594	-5.2398	NA	1.78755		0.340497
HL.SW.v1.0.G031727	0.00392419	-2.86998	orcinol o-methyltransferase	6.95777		2.8156
HL.SW.v1.0.G031804	0.00418179	-3.02326	nuclear-interacting partner of alk	4.85548		1.82906
HL.SW.v1.0.G032231	0.0285803	-5.34209	probable pectinesterase pectinesterase inhibitor 60	1.50226		0.284361
HL.SW.v1.0.G032422	0.00523112	-26.9806	thioredoxin h-type-like	1.38098		0
HL.SW.v1.0.G032495	0.0222501	-30.8796	mlp-like protein 28	1.61339		0
HL.SW.v1.0.G032815	0.0161409	-2.90656	b-box type zinc finger protein with cct	3.14831		1.24313
HL.SW.v1.0.G032977	0.00750157	-2.54465	taxadien-5-alpha-ol o-acetyltransferase	8.23848		3.8815
HL.SW.v1.0.G033026	2.37276e-08	-3.80217	NA	189.967		60.2203
HL.SW.v1.0.G033208	2.06075e-05	-3.11131	methylenetetrahydrofolate reductase family protein isoform 2	32.9195		12.6933
HL.SW.v1.0.G033370	0.00277683	-2.68853	non-lysosomal glucosylceramidase isoform x1	8.87347		3.94197
HL.SW.v1.0.G033581	0.000688231	-3.39909	abc transporter g family member 31	7.89368		2.69419
HL.SW.v1.0.G033684	0.00068495	-3.62613	1-aminocyclopropane-1-carboxylate oxidase homolog 4-like	20.2422		6.20194
HL.SW.v1.0.G033715	1.11851e-06	-37.0876	NA	13.4895		0.372915
HL.SW.v1.0.G033780	0.0311849	-3.16611	cytokinin riboside 5 -monophosphate phosphoribohydrolase log1-like	9.93823		3.87874
HL.SW.v1.0.G033882	0.00510739	-5.96504	mrna turnover protein 4 homolog	2.54525		0.440626
HL.SW.v1.0.G033901	8.38195e-05	-3.576	wrky transcription factor 22	55.5331		19.1371
HL.SW.v1.0.G033908	8.58818e-05	-3.17259	NA	150.289		54.8024
HL.SW.v1.0.G033928	0.00638322	-2.66159	lrr receptor-like serine threonine-protein kinase	7.38727		3.2774
HL.SW.v1.0.G033929	0.00275274	-3.00134	lrr receptor-like serine threonine-protein kinase	52.4543		21.6156
HL.SW.v1.0.G033972	2.46933e-05	-2.97418	NA	64.9332		25.5753
HL.SW.v1.0.G034027	0.0159006	-5.4892	cysteine-rich rlk (receptor-like protein kinase) 8	1.75957		0.327712
HL.SW.v1.0.G034061	0.000636761	-2.82032	NA	26.9345		11.071
HL.SW.v1.0.G034112	0.0261317	-2.67056	neurofilament medium polypeptide-like	4.65689		2.13233
HL.SW.v1.0.G034174	0.00062638	-3.13651	NA	24.0043		9.17277
HL.SW.v1.0.G034359	0.000113894	-4.29788	histone h4	8.82744		2.2966
HL.SW.v1.0.G034698	0.0305002	-3.63269	mlp-like protein 28	1.83434		0.569232
HL.SW.v1.0.G034786	6.99021e-06	-3.73809	NA	52.3664		16.9182
HL.SW.v1.0.G034811	4.69304e-07	-4.88171	f-box kelch-repeat protein at1g15670-like	79.0606		19.7701
HL.SW.v1.0.G034938	1.84065e-05	-6.88523	NA	7.6023		1.26965
HL.SW.v1.0.G034997	2.56406e-08	-24.1235	NA	136.603		6.43526
HL.SW.v1.0.G035128	0.00929947	-4.47562	glucan endo- -beta- basic isoform-like	84.2166		21.2547
HL.SW.v1.0.G035204	0.000151977	-3.18962	low quality protein: udp-glycosyltransferase 89b1-like	96.3078		36.7484
HL.SW.v1.0.G035230	1.85834e-05	-4.13653	c-repeat dehydration-responsive element-binding factor 4	64.6913		18.4525
HL.SW.v1.0.G035304	0.000287101	-3.73574	auxin-induced protein aux22	33.0052		10.4254
HL.SW.v1.0.G035444	0.0178795	-3.13161	alpha-galactosidase isoform x1	14.3157		5.23752
HL.SW.v1.0.G035487	0.0102004	-4.2785	NA	2.53946		0.66074
HL.SW.v1.0.G035642	4.86531e-05	-3.38207	dehydration-responsive element-binding protein 2c	39.7393		13.6993
HL.SW.v1.0.G035683	0.0269215	-6.50356	pathogenesis-related protein 1-like	72.3888		13.641
HL.SW.v1.0.G035750	0.0301107	-3.18308	uncharacterized acetyltransferase at3g50280	4.23105		1.52522
HL.SW.v1.0.G035762	5.02736e-06	-3.39598	phosphoenolpyruvate carboxykinase	120.662		41.2713
HL.SW.v1.0.G035764	0.00247259	-2.62036	ankyrin repeat-containing protein at5g02620-like	26.5824		12.4649
HL.SW.v1.0.G035766	0.000922516	-3.24811	ankyrin repeat-containing protein at5g02620-like	15.4156		5.72827
HL.SW.v1.0.G035820	0.00642609	-2.53209	lrr receptor-like serine threonine-protein kinase	15.1472		7.16025
HL.SW.v1.0.G035823	0.015717	-2.74727	NA	11.0588		4.70799
HL.SW.v1.0.G035938	0.010867	-3.16177	transposon tf2-1 polyprotein isoform x1	3.45903		1.28033
HL.SW.v1.0.G035965	0.000180084	-4.2721	non-specific lipid-transfer protein at5g64080	417.744		119.918
HL.SW.v1.0.G036153	3.25542e-07	-12.6553	udp-glycosyltransferase superfamily protein	27.8728		2.60391
HL.SW.v1.0.G036216	0.0262534	-27.3087	NA	1.41906		0
HL.SW.v1.0.G036463	0.00411612	-4.69499	beta- -glucanase	21.1798		5.42782
HL.SW.v1.0.G036588	2.15372e-08	-6.73773	isoform 1	85.6174		15.2441
HL.SW.v1.0.G036729	0.00997353	-3.88719	auxin-responsive protein iaa30	4.72471		1.41885
HL.SW.v1.0.G036734	0.000338705	-2.72297	NA	19.039		8.3258
HL.SW.v1.0.G036798	0.0179362	-4.11372	e3 ubiquitin-protein ligase pub23-like	2.04094		0.560384
HL.SW.v1.0.G036889	0.0177119	-36.3701	rna polymerase ii transcriptional coactivator kelp	1.74818		0
HL.SW.v1.0.G036912	0.00164009	-16.5798	cytochrome c maturation protein c	1.74825		0.070193
HL.SW.v1.0.G036944	0.00677992	-6.08929	abc transporter c family member 8	2.97433		0.539168
HL.SW.v1.0.G036986	5.6689e-05	-5.9284	ethylene-responsive transcription factor	72.507		15.0413
HL.SW.v1.0.G037041	0.0334213	-11.3106	NA	0.78398		0.0257637
HL.SW.v1.0.G037053	0.0179752	-3.13426	cytochrome p450 71a1-like	2.87217		1.06864
HL.SW.v1.0.G037337	0.00229827	-3.22805	NA	10.3874		3.7714
HL.SW.v1.0.G037425	4.73368e-05	-4.56064	udp-glycosyltransferase 75d1	74.9396		19.4509
HL.SW.v1.0.G037540	0.010082	-2.79564	ribosomal protein l2	4.12646		1.7282
HL.SW.v1.0.G037750	0.0010367	-3.41975	monothiol glutaredoxin-s10	5.23623		1.74864
HL.SW.v1.0.G037857	0.0277465	-15.2289	1-aminocyclopropane-1-carboxylate oxidase 1	2.3708		0.117609
HL.SW.v1.0.G038001	2.09306e-08	-28.5469	retrotransposon protein	5.84829		0.187625
HL.SW.v1.0.G038035	1.67685e-05	-4.30555	mitochondrial carrier protein mtm1-like	16.0429		4.44695
HL.SW.v1.0.G038271	1.3985e-06	-5.23133	NA	8.72293		1.93415
HL.SW.v1.0.G038498	0.000195891	-2.91519	glutaredoxin family protein	109.83		44.2566
HL.SW.v1.0.G038785	4.78548e-06	-6.65516	udp-glucose flavonoid 3-o-glucosyltransferase 6	11.8428		1.99932
HL.SW.v1.0.G038824	0.00689788	-51.9925	NA	2.95887		0
HL.SW.v1.0.G038844	3.43648e-09	-13.9212	udp-glycosyltransferase 75d1	40.907		3.57957
HL.SW.v1.0.G039230	2.22357e-08	-5.39137	udp-glycosyltransferase 73c3	22.4366		4.83158
HL.SW.v1.0.G039577	2.29784e-09	-159.147	mitochondrial chaperone bcs1	8.33009		0
HL.SW.v1.0.G039671	0.0275795	-2.71567	NA	4.86012		1.97829
HL.SW.v1.0.G039733	0.0219404	-3.18554	polygalacturonase inhibiting protein	3.69427		1.41735
HL.SW.v1.0.G039759	7.35777e-05	-3.31891	NA	149.183		51.9311
HL.SW.v1.0.G039986	0.000316948	-4.33293	u-box domain-containing protein 19	5.95871		1.58105
HL.SW.v1.0.G040008	0.0321245	-6.89651	fasciclin-like arabinogalactan protein 11	9.63644		1.61587
HL.SW.v1.0.G040086	0.000226245	-9.04858	probable xyloglucan endotransglucosylase hydrolase protein 31	2.45798		0.270037
HL.SW.v1.0.G040274	0.000233196	-4.4451	1-deoxy-d-xylulose 5-phosphate synthase	5.4637		1.42681
HL.SW.v1.0.G040315	0.0380184	-3.58258	lamin-like protein	2.61516		0.801358
HL.SW.v1.0.G040607	0.0103942	-6.10687	NA	1.84492		0.303888
HL.SW.v1.0.G040665	1.30732e-06	-5.0234	nifu-like protein chloroplastic	79.1212		18.7144
HL.SW.v1.0.G040704	7.36317e-10	-5.11539	serine acetyltransferase	230.73		54.2812
HL.SW.v1.0.G040743	0.0320951	-17.3547	NA	0.870716		0
HL.SW.v1.0.G040778	4.7087e-05	-2.85609	NA	97.7957		40.3049
HL.SW.v1.0.G040889	0.0214334	-4.92068	peroxidase 17-like	1.72893		0.347474
HL.SW.v1.0.G041037	0.00415358	-2.8523	cytochrome p450 82a3	13.3288		5.72321
HL.SW.v1.0.G041045	0.0126114	-5.31487	isoflavone 2 -hydroxylase	2.49363		0.524556
HL.SW.v1.0.G041048	0.00285079	-3.26393	s-adenosylmethionine decarboxylase proenzyme-like	10.7866		3.76685
HL.SW.v1.0.G041114	0.00162602	-3.24276	amt1 2	7.21586		2.55564
HL.SW.v1.0.G041118	0.0020113	-5.1559	protein yipf5 homolog	3.67285		0.780433
HL.SW.v1.0.G041414	0.00110353	-5.2906	polygalacturonase qrt2-like	2.95646		0.605983
HL.SW.v1.0.G041458	1.3406e-05	-113.485	ribosomal protein s3	5.72546		0
HL.SW.v1.0.G041459	0.00591323	-3.70088	ribosomal protein l2	3.92064		1.22933
HL.SW.v1.0.G041467	0.000369858	-2.62599	18 kda seed maturation	45.537		20.8725
HL.SW.v1.0.G041500	9.87896e-05	-5.31233	zeaxanthin chloroplastic-like	196.849		45.5061
HL.SW.v1.0.G041571	0.00647773	-2.69775	NA	23.4918		10.5287
HL.SW.v1.0.G041655	0.0315462	-14.3482	NA	1.0711		0.0282267
HL.SW.v1.0.G041687	0.001609	-5.4302	NA	2.92593		0.579092
HL.SW.v1.0.G041753	0.00160949	-4.25092	NA	15.4441		4.45123
HL.SW.v1.0.G041940	0.00681004	-2.72653	udp-glucuronate 4-epimerase 6	210.753		96.0893
HL.SW.v1.0.G042023	0.00415872	-3.03504	dna polymerase epsilon catalytic subunit a-like isoform x2	14.2501		5.72804
HL.SW.v1.0.G042100	0.0491103	-4.636	NA	1.1534		0.243282
HL.SW.v1.0.G042158	0.000278585	-3.15632	calcium-binding protein cml38	309.042		121.451
HL.SW.v1.0.G042385	3.39253e-12	-148.746	serine threonine-protein kinase wnk4	8.00587		0
HL.SW.v1.0.G042420	4.21672e-05	-3.2246	dehydration-responsive element-binding protein 2c	53.6062		19.0874
HL.SW.v1.0.G042440	1.80293e-07	-5.49118	NA	12.7088		2.72462
HL.SW.v1.0.G042445	0.00833671	-4.36029	carbon catabolite repressor	2.85503		0.702716
HL.SW.v1.0.G042534	0.000200979	-3.81101	NA	27.4588		8.66658
HL.SW.v1.0.G042673	0.00020088	-3.49974	udp-glucose flavonoid 3-o-glucosyltransferase 6	72.2213		24.0602
HL.SW.v1.0.G042699	0.000251557	-2.78055	ubiquitin-40s ribosomal protein s27a-like	28.2235		11.621
HL.SW.v1.0.G042707	0.0060302	-2.67745	hypothetical protein L484_003367	4.84913		2.09776
HL.SW.v1.0.G042865	0.000448027	-87.2591	NA	8.35608		0.0426682
HL.SW.v1.0.G043070	1.4955e-10	-51.897	NA	10.5869		0.185183
HL.SW.v1.0.G043112	0.00423151	-3.20437	cdp-diacylglycerol--serine o-phosphatidyltransferase 1 isoform x1	4.33985		1.52554
HL.SW.v1.0.G043185	0.000141129	-44.018	endochitinase EP3-like	66.2472		1.756
HL.SW.v1.0.G043396	0.00348028	-4.48401	NA	17.5108		4.415
HL.SW.v1.0.G043624	0.00469077	-7.03306	NA	2.27386		0.326278
HL.SW.v1.0.G043626	0.00883228	-3.15034	glucan endo- -beta-glucosidase 11 isoform 3	9.95461		3.876
HL.SW.v1.0.G043651	0.00482029	-2.86792	ring-h2 finger protein atl5	58.6707		25.9387
HL.SW.v1.0.G043753	0.0471289	-15.9663	NA	0.794488		0
HL.SW.v1.0.G043836	0.00040545	-3.2842	NA	270.6		101.968
HL.SW.v1.0.G043894	0.00181944	-4.50753	mitoferrin-like	18.4362		4.58631
HL.SW.v1.0.G043929	0.0329344	-13.0474	retrotransposon ty1-copia subclass	0.827333		0.0174769
HL.SW.v1.0.G044078	0.00690711	-3.73742	NA	5.32552		1.64029
HL.SW.v1.0.G044115	0.000636865	-6.29112	u-box domain-containing protein 19	4.91519		0.871992
HL.SW.v1.0.G044130	0.00234115	-2.97426	NA	6.12829		2.38419
HL.SW.v1.0.G044255	0.000441261	-2.85887	NA	21.8481		8.84731
HL.SW.v1.0.G044822	0.00172092	-2.66963	oligopeptide transporter 7	26.243		11.4945
HL.SW.v1.0.G044890	0.000614166	-3.22021	cdgsh iron-sulfur domain-containing protein neet	18.7557		6.65897
HL.SW.v1.0.G044944	0.00359485	-2.64278	cytochrome p450 89a2-like	9.04106		4.12726
HL.SW.v1.0.G045186	3.37068e-05	-5.35525	NA	17.6172		3.98786
HL.SW.v1.0.G045248	0.00741844	-3.08057	lactoylglutathione lyase glyoxalase i family protein	33.9121		13.4512
HL.SW.v1.0.G045277	0.00138392	-3.78861	ethylene-responsive transcription factor erf026-like	124.622		40.0519
HL.SW.v1.0.G045467	0.00444123	-2.78428	NA	6.75168		2.81693
HL.SW.v1.0.G045686	0.00114625	-3.3011	probable glutathione s-transferase	882.13		320.725
HL.SW.v1.0.G045803	0.000201791	-5.34648	NA	3.71409		0.785117
HL.SW.v1.0.G046102	0.0148919	-3.06061	heavy metal-associated isoprenylated plant protein 26-like	8.03075		3.07236
HL.SW.v1.0.G046124	0.00102535	-7.12894	phenolic glucoside malonyltransferase 1-like	3.8039		0.571894
HL.SW.v1.0.G046155	1.44836e-05	-27.254	auxin-induced protein 5ng4	2.60548		0.0518499
HL.SW.v1.0.G046179	6.29289e-05	-6.80759	ribosomal protein s11	5.92252		0.990688
HL.SW.v1.0.G046464	0.00067521	-2.89446	NA	11.2344		4.63757
HL.SW.v1.0.G046576	5.70616e-07	-3.51627	hypothetical protein L484_015048	895.545		304.94
HL.SW.v1.0.G046608	4.65408e-05	-3.84003	NA	20.587		6.3257
HL.SW.v1.0.G046658	0.00872872	-2.9365	boron transporter 1	3.62011		1.42461
